# Supplementary material for: Loss of alanine-glyoxylate and serine-pyruvate aminotransferase expression accelerated the progression of hepatocellular carcinoma and predicted poor prognosis
Source: J Transl Med. 2019 Nov 26;17:390. doi: 10.1186/s12967-019-02138-5 (PMC6880547; doi:10.1186/s12967-019-02138-5)
Supplement: Supplementary file 2 — Additional file 2: Table S2. Frequency of the abnormally expressed genes in HCC. [file 12967_2019_2138_MOESM2_ESM.xls]

## Sheet: Sheet1
Table S2 Frequency of the abnormally expressed genes in HCC
Gene Symbol	Frequency	Percentage	Valid Percent	Cumulative percentage
C8A	6	0.231392	0.231392	0.232919
MT1E	6	0.231392	0.231392	0.465839
MT1H	6	0.231392	0.231392	0.698758
NNMT	6	0.231392	0.231392	0.931677
AFP	5	0.192827	0.192827	1.12578
ALDOB	5	0.192827	0.192827	1.31988
C9	5	0.192827	0.192827	1.51398
CXCL12	5	0.192827	0.192827	1.70807
CYP2E1	5	0.192827	0.192827	1.90217
HPX	5	0.192827	0.192827	2.09627
IGF2	5	0.192827	0.192827	2.29037
IGFBP3	5	0.192827	0.192827	2.48447
MT1F	5	0.192827	0.192827	2.67857
MT2A	5	0.192827	0.192827	2.87267
RAF1	5	0.192827	0.192827	3.06677
SULT1E1	5	0.192827	0.192827	3.26087
TOP2A	5	0.192827	0.192827	3.45497
AGXT	4	0.154261	0.154261	3.61025
AKR1B10	4	0.154261	0.154261	3.76553
BCL2	4	0.154261	0.154261	3.92081
C4A	4	0.154261	0.154261	4.07609
C6	4	0.154261	0.154261	4.23137
CES1	4	0.154261	0.154261	4.38665
CLU	4	0.154261	0.154261	4.54193
CYP2C9	4	0.154261	0.154261	4.6972
EPCAM	4	0.154261	0.154261	4.85248
FCN3	4	0.154261	0.154261	5.00776
FDPS	4	0.154261	0.154261	5.16304
FOS	4	0.154261	0.154261	5.31832
GPC3	4	0.154261	0.154261	5.4736
MFSD2A	4	0.154261	0.154261	5.62888
PDCD4	4	0.154261	0.154261	5.78416
PPIB	4	0.154261	0.154261	5.93944
RGS5	4	0.154261	0.154261	6.09472
SAA1	4	0.154261	0.154261	6.25
SAA4	4	0.154261	0.154261	6.40528
TAT	4	0.154261	0.154261	6.56056
ADH1A	3	0.115696	0.115696	6.67702
ADH1B	3	0.115696	0.115696	6.79348
ALB	3	0.115696	0.115696	6.90994
ASPM	3	0.115696	0.115696	7.0264
BAAT	3	0.115696	0.115696	7.14286
BNIP3	3	0.115696	0.115696	7.25932
CCL20	3	0.115696	0.115696	7.37578
CCT4	3	0.115696	0.115696	7.49224
CD163	3	0.115696	0.115696	7.6087
CD34	3	0.115696	0.115696	7.72516
CD5L	3	0.115696	0.115696	7.84161
CDC42	3	0.115696	0.115696	7.95807
CDK1	3	0.115696	0.115696	8.07453
CDKN1A	3	0.115696	0.115696	8.19099
CDKN3	3	0.115696	0.115696	8.30745
CENPF	3	0.115696	0.115696	8.42391
CETP	3	0.115696	0.115696	8.54037
CHI3L1	3	0.115696	0.115696	8.65683
CLEC4M	3	0.115696	0.115696	8.77329
CXCL14	3	0.115696	0.115696	8.88975
CYP2A6	3	0.115696	0.115696	9.00621
CYP2C8	3	0.115696	0.115696	9.12267
CYP3A4	3	0.115696	0.115696	9.23913
CYP4A11	3	0.115696	0.115696	9.35559
DCN	3	0.115696	0.115696	9.47205
DKK1	3	0.115696	0.115696	9.58851
ESR1	3	0.115696	0.115696	9.70497
FCN2	3	0.115696	0.115696	9.82143
FETUB	3	0.115696	0.115696	9.93789
FOSL2	3	0.115696	0.115696	10.0543
FYN	3	0.115696	0.115696	10.1708
HAMP	3	0.115696	0.115696	10.2873
HGFAC	3	0.115696	0.115696	10.4037
HK2	3	0.115696	0.115696	10.5202
HRG	3	0.115696	0.115696	10.6366
IFI27	3	0.115696	0.115696	10.7531
INSIG1	3	0.115696	0.115696	10.8696
JUNB	3	0.115696	0.115696	10.986
MASP1	3	0.115696	0.115696	11.1025
MDK	3	0.115696	0.115696	11.2189
MKI67	3	0.115696	0.115696	11.3354
MRC1	3	0.115696	0.115696	11.4519
MT1G	3	0.115696	0.115696	11.5683
MT1X	3	0.115696	0.115696	11.6848
NCOR1	3	0.115696	0.115696	11.8012
NUSAP1	3	0.115696	0.115696	11.9177
PCNA	3	0.115696	0.115696	12.0342
PDGFRA	3	0.115696	0.115696	12.1506
PDIA3	3	0.115696	0.115696	12.2671
PKM	3	0.115696	0.115696	12.3835
PRKACB	3	0.115696	0.115696	12.5
PRKCB	3	0.115696	0.115696	12.6165
PSMD10	3	0.115696	0.115696	12.7329
RAC1	3	0.115696	0.115696	12.8494
RBP1	3	0.115696	0.115696	12.9658
RRM2	3	0.115696	0.115696	13.0823
SCARB2	3	0.115696	0.115696	13.1988
SCD	3	0.115696	0.115696	13.3152
SLC22A1	3	0.115696	0.115696	13.4317
SLC27A2	3	0.115696	0.115696	13.5481
SNRPB	3	0.115696	0.115696	13.6646
TBCE	3	0.115696	0.115696	13.7811
TOMM20	3	0.115696	0.115696	13.8975
TTK	3	0.115696	0.115696	14.014
UGT2B7	3	0.115696	0.115696	14.1304
VIM	3	0.115696	0.115696	14.2469
ABCB1	2	0.0771307	0.0771307	14.3245
ABCC3	2	0.0771307	0.0771307	14.4022
ACTB	2	0.0771307	0.0771307	14.4798
ACVR1	2	0.0771307	0.0771307	14.5575
ADAM10	2	0.0771307	0.0771307	14.6351
ADH1C	2	0.0771307	0.0771307	14.7127
ADH4	2	0.0771307	0.0771307	14.7904
ADRA1A	2	0.0771307	0.0771307	14.868
AGR2	2	0.0771307	0.0771307	14.9457
AHSG	2	0.0771307	0.0771307	15.0233
AKR1D1	2	0.0771307	0.0771307	15.1009
ALDH6A1	2	0.0771307	0.0771307	15.1786
ANAPC10	2	0.0771307	0.0771307	15.2562
ANLN	2	0.0771307	0.0771307	15.3339
ANXA2	2	0.0771307	0.0771307	15.4115
AP1S2	2	0.0771307	0.0771307	15.4891
APCS	2	0.0771307	0.0771307	15.5668
APOC1	2	0.0771307	0.0771307	15.6444
APOC3	2	0.0771307	0.0771307	15.722
APOC4	2	0.0771307	0.0771307	15.7997
APOF	2	0.0771307	0.0771307	15.8773
ARHGEF2	2	0.0771307	0.0771307	15.955
ASNS	2	0.0771307	0.0771307	16.0326
ATF5	2	0.0771307	0.0771307	16.1102
ATOX1	2	0.0771307	0.0771307	16.1879
ATP2A2	2	0.0771307	0.0771307	16.2655
ATP6V1D	2	0.0771307	0.0771307	16.3432
AURKA	2	0.0771307	0.0771307	16.4208
AZGP1	2	0.0771307	0.0771307	16.4984
BCAT2	2	0.0771307	0.0771307	16.5761
BCO2	2	0.0771307	0.0771307	16.6537
BIRC3	2	0.0771307	0.0771307	16.7314
BNIP2	2	0.0771307	0.0771307	16.809
BUB1B	2	0.0771307	0.0771307	16.8866
C1R	2	0.0771307	0.0771307	16.9643
C1S	2	0.0771307	0.0771307	17.0419
C4BPB	2	0.0771307	0.0771307	17.1196
C8orf4	2	0.0771307	0.0771307	17.1972
CADM1	2	0.0771307	0.0771307	17.2748
CALM1	2	0.0771307	0.0771307	17.3525
CAPG	2	0.0771307	0.0771307	17.4301
CASP3	2	0.0771307	0.0771307	17.5078
CCL3	2	0.0771307	0.0771307	17.5854
CCNA1	2	0.0771307	0.0771307	17.663
CCNA2	2	0.0771307	0.0771307	17.7407
CCNB1	2	0.0771307	0.0771307	17.8183
CCR1	2	0.0771307	0.0771307	17.896
CD14	2	0.0771307	0.0771307	17.9736
CD24	2	0.0771307	0.0771307	18.0512
CD74	2	0.0771307	0.0771307	18.1289
CDCA8	2	0.0771307	0.0771307	18.2065
CDHR2	2	0.0771307	0.0771307	18.2842
CDKN2A	2	0.0771307	0.0771307	18.3618
CFHR2	2	0.0771307	0.0771307	18.4394
CFHR4	2	0.0771307	0.0771307	18.5171
CFP	2	0.0771307	0.0771307	18.5947
CKS1B	2	0.0771307	0.0771307	18.6724
CKS2	2	0.0771307	0.0771307	18.75
CLEC1B	2	0.0771307	0.0771307	18.8276
CLK2	2	0.0771307	0.0771307	18.9053
CNTN2	2	0.0771307	0.0771307	18.9829
COL1A1	2	0.0771307	0.0771307	19.0606
COL1A2	2	0.0771307	0.0771307	19.1382
COL4A2	2	0.0771307	0.0771307	19.2158
COPS5	2	0.0771307	0.0771307	19.2935
COQ3	2	0.0771307	0.0771307	19.3711
CP	2	0.0771307	0.0771307	19.4488
CPB2	2	0.0771307	0.0771307	19.5264
CR1	2	0.0771307	0.0771307	19.604
CRHBP	2	0.0771307	0.0771307	19.6817
CRKL	2	0.0771307	0.0771307	19.7593
CRP	2	0.0771307	0.0771307	19.837
CSE1L	2	0.0771307	0.0771307	19.9146
CTH	2	0.0771307	0.0771307	19.9922
CTNNA2	2	0.0771307	0.0771307	20.0699
CXCL8	2	0.0771307	0.0771307	20.1475
CYBA	2	0.0771307	0.0771307	20.2252
CYP1A1	2	0.0771307	0.0771307	20.3028
CYP26A1	2	0.0771307	0.0771307	20.3804
CYP2A	2	0.0771307	0.0771307	20.4581
CYP2A7	2	0.0771307	0.0771307	20.5357
CYP2B6	2	0.0771307	0.0771307	20.6134
CYP39A1	2	0.0771307	0.0771307	20.691
CYP3A7	2	0.0771307	0.0771307	20.7686
CYP4V2	2	0.0771307	0.0771307	20.8463
DAP	2	0.0771307	0.0771307	20.9239
DAP3	2	0.0771307	0.0771307	21.0016
DGKD	2	0.0771307	0.0771307	21.0792
DHODH	2	0.0771307	0.0771307	21.1568
DHRS2	2	0.0771307	0.0771307	21.2345
DLC1	2	0.0771307	0.0771307	21.3121
DNAJA1	2	0.0771307	0.0771307	21.3898
DNASE1L3	2	0.0771307	0.0771307	21.4674
DPP4	2	0.0771307	0.0771307	21.545
DUSP1	2	0.0771307	0.0771307	21.6227
DYRK3	2	0.0771307	0.0771307	21.7003
EEF1G	2	0.0771307	0.0771307	21.778
EGR1	2	0.0771307	0.0771307	21.8556
EIF4G1	2	0.0771307	0.0771307	21.9332
ENAH	2	0.0771307	0.0771307	22.0109
ENO2	2	0.0771307	0.0771307	22.0885
ENO3	2	0.0771307	0.0771307	22.1661
ENPEP	2	0.0771307	0.0771307	22.2438
EPOR	2	0.0771307	0.0771307	22.3214
EPRS	2	0.0771307	0.0771307	22.3991
ERO1A	2	0.0771307	0.0771307	22.4767
ETFDH	2	0.0771307	0.0771307	22.5543
ETS1	2	0.0771307	0.0771307	22.632
FADS1	2	0.0771307	0.0771307	22.7096
FAF1	2	0.0771307	0.0771307	22.7873
FGFR1	2	0.0771307	0.0771307	22.8649
FGFR2	2	0.0771307	0.0771307	22.9425
FGL1	2	0.0771307	0.0771307	23.0202
FMOD	2	0.0771307	0.0771307	23.0978
FOSB	2	0.0771307	0.0771307	23.1755
FOXF1	2	0.0771307	0.0771307	23.2531
FOXM1	2	0.0771307	0.0771307	23.3307
FOXN3	2	0.0771307	0.0771307	23.4084
FOXO1	2	0.0771307	0.0771307	23.486
FST	2	0.0771307	0.0771307	23.5637
GADD45B	2	0.0771307	0.0771307	23.6413
GATA3	2	0.0771307	0.0771307	23.7189
GCH1	2	0.0771307	0.0771307	23.7966
GNMT	2	0.0771307	0.0771307	23.8742
GNPAT	2	0.0771307	0.0771307	23.9519
GOLGA4	2	0.0771307	0.0771307	24.0295
GPATCH4	2	0.0771307	0.0771307	24.1071
GPX1	2	0.0771307	0.0771307	24.1848
GRB2	2	0.0771307	0.0771307	24.2624
GSTA4	2	0.0771307	0.0771307	24.3401
GTF2I	2	0.0771307	0.0771307	24.4177
GYS2	2	0.0771307	0.0771307	24.4953
HADH	2	0.0771307	0.0771307	24.573
HAL	2	0.0771307	0.0771307	24.6506
HBB	2	0.0771307	0.0771307	24.7283
HDGF	2	0.0771307	0.0771307	24.8059
HHIP	2	0.0771307	0.0771307	24.8835
HIST1H4C	2	0.0771307	0.0771307	24.9612
HLA-DRB1	2	0.0771307	0.0771307	25.0388
HMMR	2	0.0771307	0.0771307	25.1165
HP	2	0.0771307	0.0771307	25.1941
HSD11B1	2	0.0771307	0.0771307	25.2717
HSP90AB1	2	0.0771307	0.0771307	25.3494
HSPB1	2	0.0771307	0.0771307	25.427
HTATIP2	2	0.0771307	0.0771307	25.5047
ID2	2	0.0771307	0.0771307	25.5823
IGF1	2	0.0771307	0.0771307	25.6599
IGF2BP2	2	0.0771307	0.0771307	25.7376
IGFBP2	2	0.0771307	0.0771307	25.8152
IGFBP4	2	0.0771307	0.0771307	25.8929
IGHA1	2	0.0771307	0.0771307	25.9705
IKBKE	2	0.0771307	0.0771307	26.0481
ILF2	2	0.0771307	0.0771307	26.1258
IMPA2	2	0.0771307	0.0771307	26.2034
ISG15	2	0.0771307	0.0771307	26.2811
ITGA6	2	0.0771307	0.0771307	26.3587
ITGAV	2	0.0771307	0.0771307	26.4363
ITGB4	2	0.0771307	0.0771307	26.514
ITIH4	2	0.0771307	0.0771307	26.5916
JCHAIN	2	0.0771307	0.0771307	26.6693
KCNK1	2	0.0771307	0.0771307	26.7469
KIAA0101	2	0.0771307	0.0771307	26.8245
KIF14	2	0.0771307	0.0771307	26.9022
KMO	2	0.0771307	0.0771307	26.9798
KNTC1	2	0.0771307	0.0771307	27.0575
KPNA2	2	0.0771307	0.0771307	27.1351
LAPTM5	2	0.0771307	0.0771307	27.2127
LCAT	2	0.0771307	0.0771307	27.2904
LGALS3	2	0.0771307	0.0771307	27.368
LGALS9	2	0.0771307	0.0771307	27.4457
LONRF1	2	0.0771307	0.0771307	27.5233
LPA	2	0.0771307	0.0771307	27.6009
LPGAT1	2	0.0771307	0.0771307	27.6786
LTA	2	0.0771307	0.0771307	27.7562
LTBP4	2	0.0771307	0.0771307	27.8339
MAD2L1	2	0.0771307	0.0771307	27.9115
MAP2K1	2	0.0771307	0.0771307	27.9891
MAP2K3	2	0.0771307	0.0771307	28.0668
MARCO	2	0.0771307	0.0771307	28.1444
MBL2	2	0.0771307	0.0771307	28.222
MCAM	2	0.0771307	0.0771307	28.2997
MED7	2	0.0771307	0.0771307	28.3773
MGST2	2	0.0771307	0.0771307	28.455
MKNK1	2	0.0771307	0.0771307	28.5326
MMP9	2	0.0771307	0.0771307	28.6102
MPZL2	2	0.0771307	0.0771307	28.6879
MSH2	2	0.0771307	0.0771307	28.7655
MT1B	2	0.0771307	0.0771307	28.8432
MT1L	2	0.0771307	0.0771307	28.9208
MT1M	2	0.0771307	0.0771307	28.9984
MTDH	2	0.0771307	0.0771307	29.0761
MYO1B	2	0.0771307	0.0771307	29.1537
MYOG	2	0.0771307	0.0771307	29.2314
NAT2	2	0.0771307	0.0771307	29.309
NCKAP1	2	0.0771307	0.0771307	29.3866
NCOA2	2	0.0771307	0.0771307	29.4643
NDN	2	0.0771307	0.0771307	29.5419
NEK1	2	0.0771307	0.0771307	29.6196
NFKB1	2	0.0771307	0.0771307	29.6972
NID1	2	0.0771307	0.0771307	29.7748
OASL	2	0.0771307	0.0771307	29.8525
ORM1	2	0.0771307	0.0771307	29.9301
PARP1	2	0.0771307	0.0771307	30.0078
PCK1	2	0.0771307	0.0771307	30.0854
PDK4	2	0.0771307	0.0771307	30.163
PDPK1	2	0.0771307	0.0771307	30.2407
PEG10	2	0.0771307	0.0771307	30.3183
PEG3	2	0.0771307	0.0771307	30.396
PGRMC1	2	0.0771307	0.0771307	30.4736
PIGR	2	0.0771307	0.0771307	30.5512
PKLR	2	0.0771307	0.0771307	30.6289
PMVK	2	0.0771307	0.0771307	30.7065
PPIA	2	0.0771307	0.0771307	30.7842
PPP2R5A	2	0.0771307	0.0771307	30.8618
PRC1	2	0.0771307	0.0771307	30.9394
PRDX6	2	0.0771307	0.0771307	31.0171
PRKDC	2	0.0771307	0.0771307	31.0947
PSME1	2	0.0771307	0.0771307	31.1724
PTPN13	2	0.0771307	0.0771307	31.25
PTTG1	2	0.0771307	0.0771307	31.3276
PUF60	2	0.0771307	0.0771307	31.4053
RAB25	2	0.0771307	0.0771307	31.4829
RAB4A	2	0.0771307	0.0771307	31.5606
RACGAP1	2	0.0771307	0.0771307	31.6382
RAD21	2	0.0771307	0.0771307	31.7158
RAN	2	0.0771307	0.0771307	31.7935
RBP4	2	0.0771307	0.0771307	31.8711
RDH16	2	0.0771307	0.0771307	31.9488
RPL35	2	0.0771307	0.0771307	32.0264
RPL38	2	0.0771307	0.0771307	32.104
RPL6	2	0.0771307	0.0771307	32.1817
RPLP0	2	0.0771307	0.0771307	32.2593
RPS10	2	0.0771307	0.0771307	32.337
RPS17	2	0.0771307	0.0771307	32.4146
RPS24	2	0.0771307	0.0771307	32.4922
RPS7	2	0.0771307	0.0771307	32.5699
RPSA	2	0.0771307	0.0771307	32.6475
S100A10	2	0.0771307	0.0771307	32.7252
SAA2	2	0.0771307	0.0771307	32.8028
SDC2	2	0.0771307	0.0771307	32.8804
SDS	2	0.0771307	0.0771307	32.9581
SEMA3F	2	0.0771307	0.0771307	33.0357
SERPINA7	2	0.0771307	0.0771307	33.1134
SERPINC1	2	0.0771307	0.0771307	33.191
SERPING1	2	0.0771307	0.0771307	33.2686
SGK1	2	0.0771307	0.0771307	33.3463
SIPA1L2	2	0.0771307	0.0771307	33.4239
SLC16A5	2	0.0771307	0.0771307	33.5016
SLC17A2	2	0.0771307	0.0771307	33.5792
SLC22A7	2	0.0771307	0.0771307	33.6568
SLC30A1	2	0.0771307	0.0771307	33.7345
SLC39A7	2	0.0771307	0.0771307	33.8121
SMAD3	2	0.0771307	0.0771307	33.8898
SOCS2	2	0.0771307	0.0771307	33.9674
SORBS3	2	0.0771307	0.0771307	34.045
SOX4	2	0.0771307	0.0771307	34.1227
SPARCL1	2	0.0771307	0.0771307	34.2003
SPP1	2	0.0771307	0.0771307	34.278
SPTBN1	2	0.0771307	0.0771307	34.3556
SRD5A2	2	0.0771307	0.0771307	34.4332
SRPK1	2	0.0771307	0.0771307	34.5109
SRSF1	2	0.0771307	0.0771307	34.5885
STMN1	2	0.0771307	0.0771307	34.6661
SYT11	2	0.0771307	0.0771307	34.7438
TCF7L2	2	0.0771307	0.0771307	34.8214
TDP2	2	0.0771307	0.0771307	34.8991
TLR2	2	0.0771307	0.0771307	34.9767
TMPO	2	0.0771307	0.0771307	35.0543
TNF	2	0.0771307	0.0771307	35.132
TNFAIP3	2	0.0771307	0.0771307	35.2096
TNFRSF9	2	0.0771307	0.0771307	35.2873
TP53BP2	2	0.0771307	0.0771307	35.3649
TP53I3	2	0.0771307	0.0771307	35.4425
TPX2	2	0.0771307	0.0771307	35.5202
TRIM24	2	0.0771307	0.0771307	35.5978
TSC1	2	0.0771307	0.0771307	35.6755
TUBA1B	2	0.0771307	0.0771307	35.7531
UBE2L6	2	0.0771307	0.0771307	35.8307
UCHL1	2	0.0771307	0.0771307	35.9084
UGT2B11	2	0.0771307	0.0771307	35.986
UGT2B15	2	0.0771307	0.0771307	36.0637
UGT2B17	2	0.0771307	0.0771307	36.1413
UGT2B4	2	0.0771307	0.0771307	36.2189
VDAC3	2	0.0771307	0.0771307	36.2966
VEGFA	2	0.0771307	0.0771307	36.3742
VIL1	2	0.0771307	0.0771307	36.4519
VWF	2	0.0771307	0.0771307	36.5295
XPO1	2	0.0771307	0.0771307	36.6071
YWHAQ	2	0.0771307	0.0771307	36.6848
ZNF711	2	0.0771307	0.0771307	36.7624
TBC1D9B	1	0.0385654	0.0385654	36.8012
AADAT	1	0.0385654	0.0385654	36.8401
AARS	1	0.0385654	0.0385654	36.8789
AASS	1	0.0385654	0.0385654	36.9177
ABAT	1	0.0385654	0.0385654	36.9565
ABCA1	1	0.0385654	0.0385654	36.9953
ABCA8	1	0.0385654	0.0385654	37.0342
ABCB10	1	0.0385654	0.0385654	37.073
ABCB4	1	0.0385654	0.0385654	37.1118
ABCC1	1	0.0385654	0.0385654	37.1506
ABCC2	1	0.0385654	0.0385654	37.1894
ABCC4	1	0.0385654	0.0385654	37.2283
ABCC6	1	0.0385654	0.0385654	37.2671
ABCG2	1	0.0385654	0.0385654	37.3059
ABHD3	1	0.0385654	0.0385654	37.3447
ABHD6	1	0.0385654	0.0385654	37.3835
ABLIM3	1	0.0385654	0.0385654	37.4224
ACAA2	1	0.0385654	0.0385654	37.4612
ACACA	1	0.0385654	0.0385654	37.5
ACADL	1	0.0385654	0.0385654	37.5388
ACADS	1	0.0385654	0.0385654	37.5776
ACADVL	1	0.0385654	0.0385654	37.6165
ACBD3	1	0.0385654	0.0385654	37.6553
ACLY	1	0.0385654	0.0385654	37.6941
ACMSD	1	0.0385654	0.0385654	37.7329
ACP5	1	0.0385654	0.0385654	37.7717
ACRC	1	0.0385654	0.0385654	37.8106
ACSL1	1	0.0385654	0.0385654	37.8494
ACSL5	1	0.0385654	0.0385654	37.8882
ACSL6	1	0.0385654	0.0385654	37.927
ACSM2A	1	0.0385654	0.0385654	37.9658
ACSM2B	1	0.0385654	0.0385654	38.0047
ACSM3	1	0.0385654	0.0385654	38.0435
ACTN1	1	0.0385654	0.0385654	38.0823
ACTN4	1	0.0385654	0.0385654	38.1211
ACTR3	1	0.0385654	0.0385654	38.1599
ACTRT3	1	0.0385654	0.0385654	38.1988
ACY1	1	0.0385654	0.0385654	38.2376
ACYP2	1	0.0385654	0.0385654	38.2764
ADAM15	1	0.0385654	0.0385654	38.3152
ADCY1	1	0.0385654	0.0385654	38.354
ADCY5	1	0.0385654	0.0385654	38.3929
ADCY7	1	0.0385654	0.0385654	38.4317
ADGRA3	1	0.0385654	0.0385654	38.4705
ADGRE1	1	0.0385654	0.0385654	38.5093
ADGRG6	1	0.0385654	0.0385654	38.5481
ADI1	1	0.0385654	0.0385654	38.587
ADIPOR1	1	0.0385654	0.0385654	38.6258
ADK	1	0.0385654	0.0385654	38.6646
ADNP	1	0.0385654	0.0385654	38.7034
ADORA1	1	0.0385654	0.0385654	38.7422
ADRB2	1	0.0385654	0.0385654	38.7811
AES	1	0.0385654	0.0385654	38.8199
AFM	1	0.0385654	0.0385654	38.8587
AGL	1	0.0385654	0.0385654	38.8975
AGPAT2	1	0.0385654	0.0385654	38.9363
AGPAT3	1	0.0385654	0.0385654	38.9752
AGT	1	0.0385654	0.0385654	39.014
AGTRAP	1	0.0385654	0.0385654	39.0528
AGXT2	1	0.0385654	0.0385654	39.0916
AHCY	1	0.0385654	0.0385654	39.1304
AHR	1	0.0385654	0.0385654	39.1693
AIFM1	1	0.0385654	0.0385654	39.2081
AK4	1	0.0385654	0.0385654	39.2469
AK6	1	0.0385654	0.0385654	39.2857
AKIRIN1	1	0.0385654	0.0385654	39.3245
AKR1C3	1	0.0385654	0.0385654	39.3634
AKR1C4	1	0.0385654	0.0385654	39.4022
AKT1	1	0.0385654	0.0385654	39.441
AKT2	1	0.0385654	0.0385654	39.4798
ALAD	1	0.0385654	0.0385654	39.5186
ALAS1	1	0.0385654	0.0385654	39.5575
ALCAM	1	0.0385654	0.0385654	39.5963
ALDH16A1	1	0.0385654	0.0385654	39.6351
ALDH1A1	1	0.0385654	0.0385654	39.6739
ALDH2	1	0.0385654	0.0385654	39.7127
ALDH5A1	1	0.0385654	0.0385654	39.7516
ALDH8A1	1	0.0385654	0.0385654	39.7904
ALDH9A1	1	0.0385654	0.0385654	39.8292
ALDOA	1	0.0385654	0.0385654	39.868
ALDOC	1	0.0385654	0.0385654	39.9068
ALG3	1	0.0385654	0.0385654	39.9457
ALG8	1	0.0385654	0.0385654	39.9845
ALPK3	1	0.0385654	0.0385654	40.0233
ALPL	1	0.0385654	0.0385654	40.0621
ALPP	1	0.0385654	0.0385654	40.1009
AMACR	1	0.0385654	0.0385654	40.1398
AMFR	1	0.0385654	0.0385654	40.1786
AMIGO2	1	0.0385654	0.0385654	40.2174
ANG	1	0.0385654	0.0385654	40.2562
ANGPT2	1	0.0385654	0.0385654	40.295
ANGPTL3	1	0.0385654	0.0385654	40.3339
ANGPTL4	1	0.0385654	0.0385654	40.3727
ANKRD1	1	0.0385654	0.0385654	40.4115
ANXA6	1	0.0385654	0.0385654	40.4503
ANXA7	1	0.0385654	0.0385654	40.4891
ANXA8	1	0.0385654	0.0385654	40.528
AOX1	1	0.0385654	0.0385654	40.5668
AP2B1	1	0.0385654	0.0385654	40.6056
APEX1	1	0.0385654	0.0385654	40.6444
API5	1	0.0385654	0.0385654	40.6832
APOA1BP	1	0.0385654	0.0385654	40.722
APOA2	1	0.0385654	0.0385654	40.7609
APOM	1	0.0385654	0.0385654	40.7997
AQP6	1	0.0385654	0.0385654	40.8385
AREG	1	0.0385654	0.0385654	40.8773
ARF6	1	0.0385654	0.0385654	40.9161
ARFGEF3	1	0.0385654	0.0385654	40.955
ARG1	1	0.0385654	0.0385654	40.9938
ARHGEF6	1	0.0385654	0.0385654	41.0326
ARID4B	1	0.0385654	0.0385654	41.0714
ARIH1	1	0.0385654	0.0385654	41.1102
ARL11	1	0.0385654	0.0385654	41.1491
ARL5A	1	0.0385654	0.0385654	41.1879
ARL8A	1	0.0385654	0.0385654	41.2267
ARMCX3	1	0.0385654	0.0385654	41.2655
ARNT	1	0.0385654	0.0385654	41.3043
ARV1	1	0.0385654	0.0385654	41.3432
AS3MT	1	0.0385654	0.0385654	41.382
ASB13	1	0.0385654	0.0385654	41.4208
ASB4	1	0.0385654	0.0385654	41.4596
ASCL4	1	0.0385654	0.0385654	41.4984
ASGR2	1	0.0385654	0.0385654	41.5373
ASH1L	1	0.0385654	0.0385654	41.5761
ASS1	1	0.0385654	0.0385654	41.6149
ATAD2	1	0.0385654	0.0385654	41.6537
ATF1	1	0.0385654	0.0385654	41.6925
ATF3	1	0.0385654	0.0385654	41.7314
ATP1B1	1	0.0385654	0.0385654	41.7702
ATP2B4	1	0.0385654	0.0385654	41.809
ATP5G1	1	0.0385654	0.0385654	41.8478
ATP5I	1	0.0385654	0.0385654	41.8866
ATP6V0B	1	0.0385654	0.0385654	41.9255
ATP6V0D1	1	0.0385654	0.0385654	41.9643
ATP6V1E1	1	0.0385654	0.0385654	42.0031
ATP6V1F	1	0.0385654	0.0385654	42.0419
ATP7B	1	0.0385654	0.0385654	42.0807
ATXN2L	1	0.0385654	0.0385654	42.1196
B3GAT1	1	0.0385654	0.0385654	42.1584
B3GNT4	1	0.0385654	0.0385654	42.1972
BACE2	1	0.0385654	0.0385654	42.236
BAG2	1	0.0385654	0.0385654	42.2748
BAZ2A	1	0.0385654	0.0385654	42.3137
BCL2A1	1	0.0385654	0.0385654	42.3525
BCL6	1	0.0385654	0.0385654	42.3913
BCLAF1	1	0.0385654	0.0385654	42.4301
BDH1	1	0.0385654	0.0385654	42.4689
BEX4	1	0.0385654	0.0385654	42.5078
BGLAP	1	0.0385654	0.0385654	42.5466
BHMT2	1	0.0385654	0.0385654	42.5854
BIRC5	1	0.0385654	0.0385654	42.6242
BIRC7	1	0.0385654	0.0385654	42.663
BLMH	1	0.0385654	0.0385654	42.7019
BLVRB	1	0.0385654	0.0385654	42.7407
BLZF1	1	0.0385654	0.0385654	42.7795
BMI1	1	0.0385654	0.0385654	42.8183
BMP6	1	0.0385654	0.0385654	42.8571
BNIP3L	1	0.0385654	0.0385654	42.896
BOK	1	0.0385654	0.0385654	42.9348
BRCA2	1	0.0385654	0.0385654	42.9736
BTF3	1	0.0385654	0.0385654	43.0124
BTG2	1	0.0385654	0.0385654	43.0512
C12orf75	1	0.0385654	0.0385654	43.0901
C16orf62	1	0.0385654	0.0385654	43.1289
C1GALT1	1	0.0385654	0.0385654	43.1677
C1orf106	1	0.0385654	0.0385654	43.2065
C1orf35	1	0.0385654	0.0385654	43.2453
C1QBP	1	0.0385654	0.0385654	43.2842
C1RL	1	0.0385654	0.0385654	43.323
C20orf24	1	0.0385654	0.0385654	43.3618
C3	1	0.0385654	0.0385654	43.4006
C3orf14	1	0.0385654	0.0385654	43.4394
C3orf18	1	0.0385654	0.0385654	43.4783
C3P1	1	0.0385654	0.0385654	43.5171
C4BPA	1	0.0385654	0.0385654	43.5559
C5ar1	1	0.0385654	0.0385654	43.5947
C7	1	0.0385654	0.0385654	43.6335
C8B	1	0.0385654	0.0385654	43.6724
C8G	1	0.0385654	0.0385654	43.7112
C9orf106	1	0.0385654	0.0385654	43.75
CA10	1	0.0385654	0.0385654	43.7888
CA12	1	0.0385654	0.0385654	43.8276
CA9	1	0.0385654	0.0385654	43.8665
CABC1	1	0.0385654	0.0385654	43.9053
CACNA1S	1	0.0385654	0.0385654	43.9441
CACNB3	1	0.0385654	0.0385654	43.9829
CACYBP	1	0.0385654	0.0385654	44.0217
CALM3	1	0.0385654	0.0385654	44.0606
CAMK2A	1	0.0385654	0.0385654	44.0994
CAMK2N1	1	0.0385654	0.0385654	44.1382
CAMK4	1	0.0385654	0.0385654	44.177
CAMKK2	1	0.0385654	0.0385654	44.2158
CAPN1	1	0.0385654	0.0385654	44.2547
CAPN2	1	0.0385654	0.0385654	44.2935
CAPN9	1	0.0385654	0.0385654	44.3323
CASK	1	0.0385654	0.0385654	44.3711
CASP1	1	0.0385654	0.0385654	44.4099
CASP4	1	0.0385654	0.0385654	44.4488
CASP6	1	0.0385654	0.0385654	44.4876
CASP8	1	0.0385654	0.0385654	44.5264
CBL	1	0.0385654	0.0385654	44.5652
CBX1	1	0.0385654	0.0385654	44.604
CBX4	1	0.0385654	0.0385654	44.6429
CCDC117	1	0.0385654	0.0385654	44.6817
CCDC25	1	0.0385654	0.0385654	44.7205
CCDC8	1	0.0385654	0.0385654	44.7593
CCL14	1	0.0385654	0.0385654	44.7981
CCL19	1	0.0385654	0.0385654	44.837
CCL21	1	0.0385654	0.0385654	44.8758
CCNC	1	0.0385654	0.0385654	44.9146
CCND1	1	0.0385654	0.0385654	44.9534
CCND2	1	0.0385654	0.0385654	44.9922
CCNG1	1	0.0385654	0.0385654	45.0311
CCNG2	1	0.0385654	0.0385654	45.0699
CCR2	1	0.0385654	0.0385654	45.1087
CCR5	1	0.0385654	0.0385654	45.1475
CCR8	1	0.0385654	0.0385654	45.1863
CCT2	1	0.0385654	0.0385654	45.2252
CCT3	1	0.0385654	0.0385654	45.264
CCT6A	1	0.0385654	0.0385654	45.3028
CCT8	1	0.0385654	0.0385654	45.3416
CCZ1B	1	0.0385654	0.0385654	45.3804
CD1D	1	0.0385654	0.0385654	45.4193
CD302	1	0.0385654	0.0385654	45.4581
CD4	1	0.0385654	0.0385654	45.4969
CD40	1	0.0385654	0.0385654	45.5357
CD46	1	0.0385654	0.0385654	45.5745
CD55	1	0.0385654	0.0385654	45.6134
CD59	1	0.0385654	0.0385654	45.6522
CD63	1	0.0385654	0.0385654	45.691
CD69	1	0.0385654	0.0385654	45.7298
CD86	1	0.0385654	0.0385654	45.7686
CDC20	1	0.0385654	0.0385654	45.8075
CDC23	1	0.0385654	0.0385654	45.8463
CDC27	1	0.0385654	0.0385654	45.8851
CDC37L1	1	0.0385654	0.0385654	45.9239
CDC42BPA	1	0.0385654	0.0385654	45.9627
CDC42SE1	1	0.0385654	0.0385654	46.0016
CDC73	1	0.0385654	0.0385654	46.0404
CDCA3	1	0.0385654	0.0385654	46.0792
CDCA7L	1	0.0385654	0.0385654	46.118
CDH1	1	0.0385654	0.0385654	46.1568
CDH5	1	0.0385654	0.0385654	46.1957
CDK10	1	0.0385654	0.0385654	46.2345
CDK16	1	0.0385654	0.0385654	46.2733
CDK2	1	0.0385654	0.0385654	46.3121
CDK2AP2	1	0.0385654	0.0385654	46.3509
CDK4	1	0.0385654	0.0385654	46.3898
CDK7	1	0.0385654	0.0385654	46.4286
CDK8	1	0.0385654	0.0385654	46.4674
CDKL1	1	0.0385654	0.0385654	46.5062
CDKN2C	1	0.0385654	0.0385654	46.545
CDO1	1	0.0385654	0.0385654	46.5839
CECR5	1	0.0385654	0.0385654	46.6227
CEL	1	0.0385654	0.0385654	46.6615
CELF2	1	0.0385654	0.0385654	46.7003
CENPA	1	0.0385654	0.0385654	46.7391
CENPK	1	0.0385654	0.0385654	46.778
CENPN	1	0.0385654	0.0385654	46.8168
CEP55	1	0.0385654	0.0385654	46.8556
CES2	1	0.0385654	0.0385654	46.8944
CETN2	1	0.0385654	0.0385654	46.9332
CFAP36	1	0.0385654	0.0385654	46.972
CFL2	1	0.0385654	0.0385654	47.0109
CHCHD1	1	0.0385654	0.0385654	47.0497
CHEK1	1	0.0385654	0.0385654	47.0885
CHIT1	1	0.0385654	0.0385654	47.1273
CHMP1B	1	0.0385654	0.0385654	47.1661
CHST10	1	0.0385654	0.0385654	47.205
CIDEB	1	0.0385654	0.0385654	47.2438
CKAP2L	1	0.0385654	0.0385654	47.2826
CLCN4	1	0.0385654	0.0385654	47.3214
CLDN10	1	0.0385654	0.0385654	47.3602
CLDN4	1	0.0385654	0.0385654	47.3991
CLEC10A	1	0.0385654	0.0385654	47.4379
CLEC3B	1	0.0385654	0.0385654	47.4767
CLEC4G	1	0.0385654	0.0385654	47.5155
CLIC4	1	0.0385654	0.0385654	47.5543
CLK1	1	0.0385654	0.0385654	47.5932
CLNS1A	1	0.0385654	0.0385654	47.632
CLPB	1	0.0385654	0.0385654	47.6708
CNDP1	1	0.0385654	0.0385654	47.7096
CNGA1	1	0.0385654	0.0385654	47.7484
CNN2	1	0.0385654	0.0385654	47.7873
CNPY3	1	0.0385654	0.0385654	47.8261
COBL	1	0.0385654	0.0385654	47.8649
COBLL1	1	0.0385654	0.0385654	47.9037
COG2	1	0.0385654	0.0385654	47.9425
COL15A1	1	0.0385654	0.0385654	47.9814
COL21A1	1	0.0385654	0.0385654	48.0202
COL4A1	1	0.0385654	0.0385654	48.059
COL6A3	1	0.0385654	0.0385654	48.0978
COLEC11	1	0.0385654	0.0385654	48.1366
COPB1	1	0.0385654	0.0385654	48.1755
COX15	1	0.0385654	0.0385654	48.2143
COX6C	1	0.0385654	0.0385654	48.2531
COX8C	1	0.0385654	0.0385654	48.2919
CPE	1	0.0385654	0.0385654	48.3307
CPEB3	1	0.0385654	0.0385654	48.3696
CPED1	1	0.0385654	0.0385654	48.4084
CPOX	1	0.0385654	0.0385654	48.4472
CPS1	1	0.0385654	0.0385654	48.486
CPSF6	1	0.0385654	0.0385654	48.5248
CR1L	1	0.0385654	0.0385654	48.5637
CR2	1	0.0385654	0.0385654	48.6025
CREB1	1	0.0385654	0.0385654	48.6413
CSF3R	1	0.0385654	0.0385654	48.6801
CSK	1	0.0385654	0.0385654	48.7189
CSNK1G3	1	0.0385654	0.0385654	48.7578
CSNK2B	1	0.0385654	0.0385654	48.7966
CSRP1	1	0.0385654	0.0385654	48.8354
CSRP2	1	0.0385654	0.0385654	48.8742
CSTF2	1	0.0385654	0.0385654	48.913
CT45A1	1	0.0385654	0.0385654	48.9519
CT45A5	1	0.0385654	0.0385654	48.9907
CTHRC1	1	0.0385654	0.0385654	49.0295
CTLA4	1	0.0385654	0.0385654	49.0683
CTNNB1	1	0.0385654	0.0385654	49.1071
CTNND2	1	0.0385654	0.0385654	49.146
CTPS1	1	0.0385654	0.0385654	49.1848
CTPS2	1	0.0385654	0.0385654	49.2236
CTRL	1	0.0385654	0.0385654	49.2624
CTSA	1	0.0385654	0.0385654	49.3012
CTSE	1	0.0385654	0.0385654	49.3401
CTSH	1	0.0385654	0.0385654	49.3789
CTSK	1	0.0385654	0.0385654	49.4177
CTSO	1	0.0385654	0.0385654	49.4565
CTTN	1	0.0385654	0.0385654	49.4953
CUL4B	1	0.0385654	0.0385654	49.5342
CUX2	1	0.0385654	0.0385654	49.573
CXCL11	1	0.0385654	0.0385654	49.6118
CXCL2	1	0.0385654	0.0385654	49.6506
CXCR2	1	0.0385654	0.0385654	49.6894
CXCR4	1	0.0385654	0.0385654	49.7283
CXCR6	1	0.0385654	0.0385654	49.7671
CXXC4	1	0.0385654	0.0385654	49.8059
CYB5R1	1	0.0385654	0.0385654	49.8447
CYFIP2	1	0.0385654	0.0385654	49.8835
CYP17A1	1	0.0385654	0.0385654	49.9224
CYP19A1	1	0.0385654	0.0385654	49.9612
CYP1A2	1	0.0385654	0.0385654	50
CYP27A1	1	0.0385654	0.0385654	50.0388
CYP2C18	1	0.0385654	0.0385654	50.0776
CYP2C19	1	0.0385654	0.0385654	50.1165
CYP2R1	1	0.0385654	0.0385654	50.1553
CYP3A5	1	0.0385654	0.0385654	50.1941
CYP4A22	1	0.0385654	0.0385654	50.2329
CYP51A1	1	0.0385654	0.0385654	50.2717
CYP8B1	1	0.0385654	0.0385654	50.3106
CYR61	1	0.0385654	0.0385654	50.3494
CYTH4	1	0.0385654	0.0385654	50.3882
DAD1	1	0.0385654	0.0385654	50.427
DAZ2	1	0.0385654	0.0385654	50.4658
DAZ4	1	0.0385654	0.0385654	50.5047
DAZAP2	1	0.0385654	0.0385654	50.5435
DAZL	1	0.0385654	0.0385654	50.5823
DBF4	1	0.0385654	0.0385654	50.6211
DBX1	1	0.0385654	0.0385654	50.6599
DCT	1	0.0385654	0.0385654	50.6988
DDC	1	0.0385654	0.0385654	50.7376
DDT	1	0.0385654	0.0385654	50.7764
DDX17	1	0.0385654	0.0385654	50.8152
DDX20	1	0.0385654	0.0385654	50.854
DDX41	1	0.0385654	0.0385654	50.8929
DDX42	1	0.0385654	0.0385654	50.9317
DDX50	1	0.0385654	0.0385654	50.9705
DEDD	1	0.0385654	0.0385654	51.0093
DEFA1	1	0.0385654	0.0385654	51.0481
DENND4A	1	0.0385654	0.0385654	51.087
DEPDC1	1	0.0385654	0.0385654	51.1258
DEPDC7	1	0.0385654	0.0385654	51.1646
DFFA	1	0.0385654	0.0385654	51.2034
DGAT2	1	0.0385654	0.0385654	51.2422
DGCR11	1	0.0385654	0.0385654	51.2811
DGKA	1	0.0385654	0.0385654	51.3199
DHRS4	1	0.0385654	0.0385654	51.3587
DHX34	1	0.0385654	0.0385654	51.3975
DIAPH2	1	0.0385654	0.0385654	51.4363
DICER1	1	0.0385654	0.0385654	51.4752
DIEXF	1	0.0385654	0.0385654	51.514
DIP2A	1	0.0385654	0.0385654	51.5528
DISC1	1	0.0385654	0.0385654	51.5916
DISP1	1	0.0385654	0.0385654	51.6304
DLG5	1	0.0385654	0.0385654	51.6693
DLGAP5	1	0.0385654	0.0385654	51.7081
DMGDH	1	0.0385654	0.0385654	51.7469
DNAJA4	1	0.0385654	0.0385654	51.7857
DNAJB9	1	0.0385654	0.0385654	51.8245
DNAJC10	1	0.0385654	0.0385654	51.8634
DNAJC12	1	0.0385654	0.0385654	51.9022
DPF2	1	0.0385654	0.0385654	51.941
DPPA3	1	0.0385654	0.0385654	51.9798
DPT	1	0.0385654	0.0385654	52.0186
DRAP1	1	0.0385654	0.0385654	52.0575
DSG2	1	0.0385654	0.0385654	52.0963
DSG3	1	0.0385654	0.0385654	52.1351
DSTN	1	0.0385654	0.0385654	52.1739
DSTYK	1	0.0385654	0.0385654	52.2127
DTL	1	0.0385654	0.0385654	52.2516
DUSP10	1	0.0385654	0.0385654	52.2904
DUSP16	1	0.0385654	0.0385654	52.3292
DUSP3	1	0.0385654	0.0385654	52.368
DUSP4	1	0.0385654	0.0385654	52.4068
DUSP5	1	0.0385654	0.0385654	52.4457
DUSP9	1	0.0385654	0.0385654	52.4845
DVL3	1	0.0385654	0.0385654	52.5233
Dync1i2	1	0.0385654	0.0385654	52.5621
DYNC1LI2	1	0.0385654	0.0385654	52.6009
E2F1	1	0.0385654	0.0385654	52.6398
E2F3	1	0.0385654	0.0385654	52.6786
EBP	1	0.0385654	0.0385654	52.7174
EBPL	1	0.0385654	0.0385654	52.7562
ECEL1	1	0.0385654	0.0385654	52.795
ECHDC3	1	0.0385654	0.0385654	52.8339
ECHS1	1	0.0385654	0.0385654	52.8727
ECT2	1	0.0385654	0.0385654	52.9115
EDNRB	1	0.0385654	0.0385654	52.9503
EED	1	0.0385654	0.0385654	52.9891
EEF2	1	0.0385654	0.0385654	53.028
EFCAB14	1	0.0385654	0.0385654	53.0668
EFNA1	1	0.0385654	0.0385654	53.1056
EFNA4	1	0.0385654	0.0385654	53.1444
EGFR	1	0.0385654	0.0385654	53.1832
EGLN1	1	0.0385654	0.0385654	53.222
EGLN3	1	0.0385654	0.0385654	53.2609
EGR3	1	0.0385654	0.0385654	53.2997
EHD3	1	0.0385654	0.0385654	53.3385
EHHADH	1	0.0385654	0.0385654	53.3773
EIF2AK4	1	0.0385654	0.0385654	53.4161
EIF2S2	1	0.0385654	0.0385654	53.455
EIF3B	1	0.0385654	0.0385654	53.4938
EIF3E	1	0.0385654	0.0385654	53.5326
EIF3G	1	0.0385654	0.0385654	53.5714
EIF3J	1	0.0385654	0.0385654	53.6102
EIF3K	1	0.0385654	0.0385654	53.6491
EIF4A1	1	0.0385654	0.0385654	53.6879
EIF5	1	0.0385654	0.0385654	53.7267
EIF5A	1	0.0385654	0.0385654	53.7655
EIF5A2	1	0.0385654	0.0385654	53.8043
EIF6	1	0.0385654	0.0385654	53.8432
ELF3	1	0.0385654	0.0385654	53.882
ELK4	1	0.0385654	0.0385654	53.9208
ELL2	1	0.0385654	0.0385654	53.9596
ELOVL6	1	0.0385654	0.0385654	53.9984
ELP3	1	0.0385654	0.0385654	54.0373
EMILIN3	1	0.0385654	0.0385654	54.0761
EMP2	1	0.0385654	0.0385654	54.1149
ENG	1	0.0385654	0.0385654	54.1537
ENO1	1	0.0385654	0.0385654	54.1925
ENPP5	1	0.0385654	0.0385654	54.2314
EP400	1	0.0385654	0.0385654	54.2702
EPB41	1	0.0385654	0.0385654	54.309
EPHA3	1	0.0385654	0.0385654	54.3478
EPHB6	1	0.0385654	0.0385654	54.3866
EPHX1	1	0.0385654	0.0385654	54.4255
EPS8L3	1	0.0385654	0.0385654	54.4643
ERBB2	1	0.0385654	0.0385654	54.5031
ERCC1	1	0.0385654	0.0385654	54.5419
ERCC2	1	0.0385654	0.0385654	54.5807
ERVK-9	1	0.0385654	0.0385654	54.6196
ESM1	1	0.0385654	0.0385654	54.6584
ESR2	1	0.0385654	0.0385654	54.6972
ETNK2	1	0.0385654	0.0385654	54.736
ETS2	1	0.0385654	0.0385654	54.7748
ETV5	1	0.0385654	0.0385654	54.8137
ETV6	1	0.0385654	0.0385654	54.8525
ETV7	1	0.0385654	0.0385654	54.8913
EXOSC4	1	0.0385654	0.0385654	54.9301
EXPH5	1	0.0385654	0.0385654	54.9689
EXTL1	1	0.0385654	0.0385654	55.0078
EZH2	1	0.0385654	0.0385654	55.0466
F11	1	0.0385654	0.0385654	55.0854
F11R	1	0.0385654	0.0385654	55.1242
F2R	1	0.0385654	0.0385654	55.163
F2RL2	1	0.0385654	0.0385654	55.2019
F8	1	0.0385654	0.0385654	55.2407
F9	1	0.0385654	0.0385654	55.2795
FAAH	1	0.0385654	0.0385654	55.3183
FABP1	1	0.0385654	0.0385654	55.3571
FAH	1	0.0385654	0.0385654	55.396
FAM104A	1	0.0385654	0.0385654	55.4348
FAM162B	1	0.0385654	0.0385654	55.4736
FAM175B	1	0.0385654	0.0385654	55.5124
FAM20A	1	0.0385654	0.0385654	55.5512
FAM3B	1	0.0385654	0.0385654	55.5901
FAM50B	1	0.0385654	0.0385654	55.6289
FAM65B	1	0.0385654	0.0385654	55.6677
FAM8A1	1	0.0385654	0.0385654	55.7065
FANCC	1	0.0385654	0.0385654	55.7453
FANCI	1	0.0385654	0.0385654	55.7842
FASLG	1	0.0385654	0.0385654	55.823
FASTK	1	0.0385654	0.0385654	55.8618
FBN1	1	0.0385654	0.0385654	55.9006
FBN2	1	0.0385654	0.0385654	55.9394
FBP1	1	0.0385654	0.0385654	55.9783
FBXO28	1	0.0385654	0.0385654	56.0171
FBXW11	1	0.0385654	0.0385654	56.0559
FBXW8	1	0.0385654	0.0385654	56.0947
FCER1G	1	0.0385654	0.0385654	56.1335
FCGR1A	1	0.0385654	0.0385654	56.1724
FEN1	1	0.0385654	0.0385654	56.2112
FERMT2	1	0.0385654	0.0385654	56.25
FGA	1	0.0385654	0.0385654	56.2888
FGB	1	0.0385654	0.0385654	56.3276
FGF4	1	0.0385654	0.0385654	56.3665
FGG	1	0.0385654	0.0385654	56.4053
FGR	1	0.0385654	0.0385654	56.4441
FIBP	1	0.0385654	0.0385654	56.4829
FKBP1A	1	0.0385654	0.0385654	56.5217
FKBP3	1	0.0385654	0.0385654	56.5606
FLOT1	1	0.0385654	0.0385654	56.5994
FLOT2	1	0.0385654	0.0385654	56.6382
FLT3	1	0.0385654	0.0385654	56.677
FMO3	1	0.0385654	0.0385654	56.7158
FMR1	1	0.0385654	0.0385654	56.7547
FMR1NB	1	0.0385654	0.0385654	56.7935
FN1	1	0.0385654	0.0385654	56.8323
FNDC4	1	0.0385654	0.0385654	56.8711
FNDC5	1	0.0385654	0.0385654	56.9099
FOXF2	1	0.0385654	0.0385654	56.9488
FPGT	1	0.0385654	0.0385654	56.9876
FREM2	1	0.0385654	0.0385654	57.0264
FSCN3	1	0.0385654	0.0385654	57.0652
FSTL3	1	0.0385654	0.0385654	57.104
FTL	1	0.0385654	0.0385654	57.1429
FUT1	1	0.0385654	0.0385654	57.1817
FUT3	1	0.0385654	0.0385654	57.2205
G6PC	1	0.0385654	0.0385654	57.2593
GAA	1	0.0385654	0.0385654	57.2981
GABARAPL1	1	0.0385654	0.0385654	57.337
GABBR1	1	0.0385654	0.0385654	57.3758
GADD45A	1	0.0385654	0.0385654	57.4146
GADD45G	1	0.0385654	0.0385654	57.4534
GAGE1	1	0.0385654	0.0385654	57.4922
GAGE2A	1	0.0385654	0.0385654	57.5311
GAGE5	1	0.0385654	0.0385654	57.5699
GALC	1	0.0385654	0.0385654	57.6087
GALNT2	1	0.0385654	0.0385654	57.6475
GAPDH	1	0.0385654	0.0385654	57.6863
GAS2	1	0.0385654	0.0385654	57.7252
GATA4	1	0.0385654	0.0385654	57.764
GATA6	1	0.0385654	0.0385654	57.8028
GBA	1	0.0385654	0.0385654	57.8416
GBA3	1	0.0385654	0.0385654	57.8804
GBAP1	1	0.0385654	0.0385654	57.9193
GCHFR	1	0.0385654	0.0385654	57.9581
GCK	1	0.0385654	0.0385654	57.9969
GCSH	1	0.0385654	0.0385654	58.0357
GDAP1L1	1	0.0385654	0.0385654	58.0745
GDF1	1	0.0385654	0.0385654	58.1134
GEMIN2	1	0.0385654	0.0385654	58.1522
GEMIN4	1	0.0385654	0.0385654	58.191
geminin	1	0.0385654	0.0385654	58.2298
GGPS1	1	0.0385654	0.0385654	58.2686
GIGYF2	1	0.0385654	0.0385654	58.3075
GINS1	1	0.0385654	0.0385654	58.3463
GLO1	1	0.0385654	0.0385654	58.3851
GLRX2	1	0.0385654	0.0385654	58.4239
GLS	1	0.0385654	0.0385654	58.4627
GLS2	1	0.0385654	0.0385654	58.5016
GLUD1	1	0.0385654	0.0385654	58.5404
GLYAT	1	0.0385654	0.0385654	58.5792
GLYATL1	1	0.0385654	0.0385654	58.618
GMNN	1	0.0385654	0.0385654	58.6568
GNA14	1	0.0385654	0.0385654	58.6957
GNAL	1	0.0385654	0.0385654	58.7345
GNAO1	1	0.0385654	0.0385654	58.7733
GNAS	1	0.0385654	0.0385654	58.8121
GNB2L1	1	0.0385654	0.0385654	58.8509
GNG4	1	0.0385654	0.0385654	58.8898
GNL2	1	0.0385654	0.0385654	58.9286
GOLGA3	1	0.0385654	0.0385654	58.9674
GORASP2	1	0.0385654	0.0385654	59.0062
GPATCH2	1	0.0385654	0.0385654	59.045
GPHN	1	0.0385654	0.0385654	59.0839
GPI	1	0.0385654	0.0385654	59.1227
GPLD1	1	0.0385654	0.0385654	59.1615
GPM6A	1	0.0385654	0.0385654	59.2003
GPR137B	1	0.0385654	0.0385654	59.2391
GPX4	1	0.0385654	0.0385654	59.278
GRAMD3	1	0.0385654	0.0385654	59.3168
GRAP2	1	0.0385654	0.0385654	59.3556
GRIN2A	1	0.0385654	0.0385654	59.3944
GRTP1	1	0.0385654	0.0385654	59.4332
GSN	1	0.0385654	0.0385654	59.472
GSR	1	0.0385654	0.0385654	59.5109
GSTA2	1	0.0385654	0.0385654	59.5497
GSTA3	1	0.0385654	0.0385654	59.5885
GSTM3	1	0.0385654	0.0385654	59.6273
GSTM4	1	0.0385654	0.0385654	59.6661
GSTP1	1	0.0385654	0.0385654	59.705
GTF2F1	1	0.0385654	0.0385654	59.7438
GTF2H3	1	0.0385654	0.0385654	59.7826
GTF2H4	1	0.0385654	0.0385654	59.8214
GUK1	1	0.0385654	0.0385654	59.8602
H19	1	0.0385654	0.0385654	59.8991
H1F0	1	0.0385654	0.0385654	59.9379
H2AFJ	1	0.0385654	0.0385654	59.9767
H2AFY	1	0.0385654	0.0385654	60.0155
H2AFZ	1	0.0385654	0.0385654	60.0543
HABP2	1	0.0385654	0.0385654	60.0932
HAO2	1	0.0385654	0.0385654	60.132
HAP1	1	0.0385654	0.0385654	60.1708
HAT	1	0.0385654	0.0385654	60.2096
HBA1	1	0.0385654	0.0385654	60.2484
HBA2	1	0.0385654	0.0385654	60.2873
HBD	1	0.0385654	0.0385654	60.3261
HBE1	1	0.0385654	0.0385654	60.3649
HBEGF	1	0.0385654	0.0385654	60.4037
HCN3	1	0.0385654	0.0385654	60.4425
HERC5	1	0.0385654	0.0385654	60.4814
HEXB	1	0.0385654	0.0385654	60.5202
HGF	1	0.0385654	0.0385654	60.559
HHAT	1	0.0385654	0.0385654	60.5978
HIST1H1T	1	0.0385654	0.0385654	60.6366
HIST1H3B	1	0.0385654	0.0385654	60.6755
HIST1H3C	1	0.0385654	0.0385654	60.7143
HIST1H3I	1	0.0385654	0.0385654	60.7531
HK1	1	0.0385654	0.0385654	60.7919
HK3	1	0.0385654	0.0385654	60.8307
HKDC1	1	0.0385654	0.0385654	60.8696
HLA-DQA1	1	0.0385654	0.0385654	60.9084
HLA-DRA	1	0.0385654	0.0385654	60.9472
HLX	1	0.0385654	0.0385654	60.986
HMGB1	1	0.0385654	0.0385654	61.0248
HMGB2	1	0.0385654	0.0385654	61.0637
HMGB3	1	0.0385654	0.0385654	61.1025
HMGCS2	1	0.0385654	0.0385654	61.1413
HMGN1	1	0.0385654	0.0385654	61.1801
HMGN4	1	0.0385654	0.0385654	61.2189
HNRNPA1	1	0.0385654	0.0385654	61.2578
HNRNPA2B1	1	0.0385654	0.0385654	61.2966
HNRNPDL	1	0.0385654	0.0385654	61.3354
HNRNPF	1	0.0385654	0.0385654	61.3742
HNRNPH1	1	0.0385654	0.0385654	61.413
HNRNPL	1	0.0385654	0.0385654	61.4519
HORMAD1	1	0.0385654	0.0385654	61.4907
HPD	1	0.0385654	0.0385654	61.5295
HPR	1	0.0385654	0.0385654	61.5683
HS3ST3B1	1	0.0385654	0.0385654	61.6071
HS6ST2	1	0.0385654	0.0385654	61.646
HSD3B2	1	0.0385654	0.0385654	61.6848
HSF2	1	0.0385654	0.0385654	61.7236
HSP90AA1	1	0.0385654	0.0385654	61.7624
HSP90B1	1	0.0385654	0.0385654	61.8012
HSPA1B	1	0.0385654	0.0385654	61.8401
HSPA2	1	0.0385654	0.0385654	61.8789
HSPA4L	1	0.0385654	0.0385654	61.9177
HSPA5	1	0.0385654	0.0385654	61.9565
HSPA8	1	0.0385654	0.0385654	61.9953
HSPA9	1	0.0385654	0.0385654	62.0342
HTR2A	1	0.0385654	0.0385654	62.073
HTRA2	1	0.0385654	0.0385654	62.1118
HTT	1	0.0385654	0.0385654	62.1506
HYI	1	0.0385654	0.0385654	62.1894
HYLS1	1	0.0385654	0.0385654	62.2283
HYPK	1	0.0385654	0.0385654	62.2671
ICA1	1	0.0385654	0.0385654	62.3059
ICAM3	1	0.0385654	0.0385654	62.3447
ICE2	1	0.0385654	0.0385654	62.3835
ID1	1	0.0385654	0.0385654	62.4224
IDH1	1	0.0385654	0.0385654	62.4612
IDH2	1	0.0385654	0.0385654	62.5
IDH3B	1	0.0385654	0.0385654	62.5388
IDO2	1	0.0385654	0.0385654	62.5776
IDS	1	0.0385654	0.0385654	62.6165
IDUA	1	0.0385654	0.0385654	62.6553
IER3	1	0.0385654	0.0385654	62.6941
IFI35	1	0.0385654	0.0385654	62.7329
IFI44	1	0.0385654	0.0385654	62.7717
IFI44L	1	0.0385654	0.0385654	62.8106
IFI6	1	0.0385654	0.0385654	62.8494
IFIT3	1	0.0385654	0.0385654	62.8882
IFITM1	1	0.0385654	0.0385654	62.927
IFNAR1	1	0.0385654	0.0385654	62.9658
IFNB1	1	0.0385654	0.0385654	63.0047
IFRD2	1	0.0385654	0.0385654	63.0435
IGFALS	1	0.0385654	0.0385654	63.0823
IGHD6-19	1	0.0385654	0.0385654	63.1211
IGHG3	1	0.0385654	0.0385654	63.1599
IGHM	1	0.0385654	0.0385654	63.1988
IGKC	1	0.0385654	0.0385654	63.2376
IGL	1	0.0385654	0.0385654	63.2764
IKBKB	1	0.0385654	0.0385654	63.3152
IKBKG	1	0.0385654	0.0385654	63.354
IL16	1	0.0385654	0.0385654	63.3929
IL18R1	1	0.0385654	0.0385654	63.4317
IL19	1	0.0385654	0.0385654	63.4705
IL1RAP	1	0.0385654	0.0385654	63.5093
IL1RL1	1	0.0385654	0.0385654	63.5481
IL24	1	0.0385654	0.0385654	63.587
INA	1	0.0385654	0.0385654	63.6258
INHBE	1	0.0385654	0.0385654	63.6646
INPP5D	1	0.0385654	0.0385654	63.7034
INS-IGF2	1	0.0385654	0.0385654	63.7422
IPO9	1	0.0385654	0.0385654	63.7811
IQGAP3	1	0.0385654	0.0385654	63.8199
IRF3	1	0.0385654	0.0385654	63.8587
IRF6	1	0.0385654	0.0385654	63.8975
IRF8	1	0.0385654	0.0385654	63.9363
IRF9	1	0.0385654	0.0385654	63.9752
IRS1	1	0.0385654	0.0385654	64.014
ISCU	1	0.0385654	0.0385654	64.0528
ITGA10	1	0.0385654	0.0385654	64.0916
ITGA11	1	0.0385654	0.0385654	64.1304
ITGA7	1	0.0385654	0.0385654	64.1693
ITGB1	1	0.0385654	0.0385654	64.2081
ITGB2	1	0.0385654	0.0385654	64.2469
ITGB3BP	1	0.0385654	0.0385654	64.2857
ITGB5	1	0.0385654	0.0385654	64.3245
ITIH3	1	0.0385654	0.0385654	64.3634
ITK	1	0.0385654	0.0385654	64.4022
ITPKB	1	0.0385654	0.0385654	64.441
JTB	1	0.0385654	0.0385654	64.4798
KRT19	1	0.0771307	0.0771307	64.5186
KAT2A	1	0.0385654	0.0385654	64.5575
KATNA1	1	0.0385654	0.0385654	64.5963
KCMF1	1	0.0385654	0.0385654	64.6351
KCNB1	1	0.0385654	0.0385654	64.6739
KCNH2	1	0.0385654	0.0385654	64.7127
KCNJ8	1	0.0385654	0.0385654	64.7516
KCNK2	1	0.0385654	0.0385654	64.7904
KCNN2	1	0.0385654	0.0385654	64.8292
KCNN3	1	0.0385654	0.0385654	64.868
KCNV2	1	0.0385654	0.0385654	64.9068
KCTD3	1	0.0385654	0.0385654	64.9457
KDELR2	1	0.0385654	0.0385654	64.9845
KDELR3	1	0.0385654	0.0385654	65.0233
KDM5B	1	0.0385654	0.0385654	65.0621
KDR	1	0.0385654	0.0385654	65.1009
KEL	1	0.0385654	0.0385654	65.1398
KHDC1	1	0.0385654	0.0385654	65.1786
KIF11	1	0.0385654	0.0385654	65.2174
KIF15	1	0.0385654	0.0385654	65.2562
KIF18B	1	0.0385654	0.0385654	65.295
KIF20A	1	0.0385654	0.0385654	65.3339
KIF21B	1	0.0385654	0.0385654	65.3727
KIF23	1	0.0385654	0.0385654	65.4115
KIF2C	1	0.0385654	0.0385654	65.4503
KIF4A	1	0.0385654	0.0385654	65.4891
KIR2DL4	1	0.0385654	0.0385654	65.528
KISS1	1	0.0385654	0.0385654	65.5668
KLF7	1	0.0385654	0.0385654	65.6056
KLF9	1	0.0385654	0.0385654	65.6444
KLHL12	1	0.0385654	0.0385654	65.6832
KLHL13	1	0.0385654	0.0385654	65.722
KLHL29	1	0.0385654	0.0385654	65.7609
KLRC1	1	0.0385654	0.0385654	65.7997
KMT2A	1	0.0385654	0.0385654	65.8385
KRT18	1	0.0385654	0.0385654	65.8773
KRT23	1	0.0385654	0.0385654	65.9161
KRT7	1	0.0385654	0.0385654	65.955
KRT8	1	0.0385654	0.0385654	65.9938
KRTAP2-3	1	0.0385654	0.0385654	66.0326
KRTCAP2	1	0.0385654	0.0385654	66.0714
KRTCAP3	1	0.0385654	0.0385654	66.1102
KTN1	1	0.0385654	0.0385654	66.1491
L484_016295	1	0.0385654	0.0385654	66.1879
LAD1	1	0.0385654	0.0385654	66.2267
LAG3	1	0.0385654	0.0385654	66.2655
LAMA3	1	0.0385654	0.0385654	66.3043
LAMA4	1	0.0385654	0.0385654	66.3432
LAMB3	1	0.0385654	0.0385654	66.382
LAMP1	1	0.0385654	0.0385654	66.4208
lancl2	1	0.0385654	0.0385654	66.4596
LAPTM4B	1	0.0385654	0.0385654	66.4984
LARP6	1	0.0385654	0.0385654	66.5373
LBR	1	0.0385654	0.0385654	66.5761
LCN2	1	0.0385654	0.0385654	66.6149
LDAH	1	0.0385654	0.0385654	66.6537
LDHB	1	0.0385654	0.0385654	66.6925
LECT2	1	0.0385654	0.0385654	66.7314
LENG8	1	0.0385654	0.0385654	66.7702
LGALS1	1	0.0385654	0.0385654	66.809
LGALS8	1	0.0385654	0.0385654	66.8478
LGR6	1	0.0385654	0.0385654	66.8866
LGTN	1	0.0385654	0.0385654	66.9255
LHPP	1	0.0385654	0.0385654	66.9643
LIF	1	0.0385654	0.0385654	67.0031
LIFR	1	0.0385654	0.0385654	67.0419
LINC01554	1	0.0385654	0.0385654	67.0807
LIPC	1	0.0385654	0.0385654	67.1196
LITAF	1	0.0385654	0.0385654	67.1584
LMBRD2	1	0.0385654	0.0385654	67.1972
LMNA	1	0.0385654	0.0385654	67.236
LMNB2	1	0.0385654	0.0385654	67.2748
LMOD1	1	0.0385654	0.0385654	67.3137
LOC149703	1	0.0385654	0.0385654	67.3525
LOC284561	1	0.0385654	0.0385654	67.3913
LOXL2	1	0.0385654	0.0385654	67.4301
LOXL4	1	0.0385654	0.0385654	67.4689
LPAL2	1	0.0385654	0.0385654	67.5078
LPCAT1	1	0.0385654	0.0385654	67.5466
LPCAT3	1	0.0385654	0.0385654	67.5854
LRCH4	1	0.0385654	0.0385654	67.6242
LRIG1	1	0.0385654	0.0385654	67.663
LRP6	1	0.0385654	0.0385654	67.7019
LRRC1	1	0.0385654	0.0385654	67.7407
LRRC28	1	0.0385654	0.0385654	67.7795
LRRN2	1	0.0385654	0.0385654	67.8183
LSM6	1	0.0385654	0.0385654	67.8571
LSM7	1	0.0385654	0.0385654	67.896
LTBP2	1	0.0385654	0.0385654	67.9348
LTK	1	0.0385654	0.0385654	67.9736
LY6D	1	0.0385654	0.0385654	68.0124
LY6E	1	0.0385654	0.0385654	68.0512
LYPD1	1	0.0385654	0.0385654	68.0901
LYPLAL1	1	0.0385654	0.0385654	68.1289
LYVE1	1	0.0385654	0.0385654	68.1677
LZTR1	1	0.0385654	0.0385654	68.2065
LZTS3	1	0.0385654	0.0385654	68.2453
MAB21L3	1	0.0385654	0.0385654	68.2842
MACF1	1	0.0385654	0.0385654	68.323
MADCAM1	1	0.0385654	0.0385654	68.3618
MAEL	1	0.0385654	0.0385654	68.4006
MAF	1	0.0385654	0.0385654	68.4394
MAFB	1	0.0385654	0.0385654	68.4783
MAFK	1	0.0385654	0.0385654	68.5171
MAGEA1	1	0.0385654	0.0385654	68.5559
MAGEA3	1	0.0385654	0.0385654	68.5947
MAGEA4	1	0.0385654	0.0385654	68.6335
MAGEA6	1	0.0385654	0.0385654	68.6724
MAGEA8	1	0.0385654	0.0385654	68.7112
MAGEA9	1	0.0385654	0.0385654	68.75
MAGEB6	1	0.0385654	0.0385654	68.7888
MAGI1	1	0.0385654	0.0385654	68.8276
MAL2	1	0.0385654	0.0385654	68.8665
MAP2	1	0.0385654	0.0385654	68.9053
MAP2K4	1	0.0385654	0.0385654	68.9441
MAP2K5	1	0.0385654	0.0385654	68.9829
MAP3K14	1	0.0385654	0.0385654	69.0217
MAP3K5	1	0.0385654	0.0385654	69.0606
MAP4K1	1	0.0385654	0.0385654	69.0994
MAPK1	1	0.0385654	0.0385654	69.1382
MAPK3	1	0.0385654	0.0385654	69.177
MAPKAP1	1	0.0385654	0.0385654	69.2158
MAPKAPK2	1	0.0385654	0.0385654	69.2547
MAPRE1	1	0.0385654	0.0385654	69.2935
MARCKSL1	1	0.0385654	0.0385654	69.3323
MARK1	1	0.0385654	0.0385654	69.3711
MARVELD2	1	0.0385654	0.0385654	69.4099
MASP2	1	0.0385654	0.0385654	69.4488
MAT1A	1	0.0385654	0.0385654	69.4876
MAVS	1	0.0385654	0.0385654	69.5264
MBD3L2	1	0.0385654	0.0385654	69.5652
MCC	1	0.0385654	0.0385654	69.604
MCF2L2	1	0.0385654	0.0385654	69.6429
MCM2	1	0.0385654	0.0385654	69.6817
MCM7	1	0.0385654	0.0385654	69.7205
MDM2	1	0.0385654	0.0385654	69.7593
MDM4	1	0.0385654	0.0385654	69.7981
ME1	1	0.0385654	0.0385654	69.837
MEF2C	1	0.0385654	0.0385654	69.8758
MEF2D	1	0.0385654	0.0385654	69.9146
MEG3	1	0.0385654	0.0385654	69.9534
MEIOB	1	0.0385654	0.0385654	69.9922
MELK	1	0.0385654	0.0385654	70.0311
MFAP3	1	0.0385654	0.0385654	70.0699
MFAP4	1	0.0385654	0.0385654	70.1087
MGMT	1	0.0385654	0.0385654	70.1475
MIF	1	0.0385654	0.0385654	70.1863
MIG2	1	0.0385654	0.0385654	70.2252
MISP	1	0.0385654	0.0385654	70.264
MITF	1	0.0385654	0.0385654	70.3028
MKLN1	1	0.0385654	0.0385654	70.3416
MKNK2	1	0.0385654	0.0385654	70.3804
MLF1	1	0.0385654	0.0385654	70.4193
MLH1	1	0.0385654	0.0385654	70.4581
MMP12	1	0.0385654	0.0385654	70.4969
MMP14	1	0.0385654	0.0385654	70.5357
MMP24	1	0.0385654	0.0385654	70.5745
MMP3	1	0.0385654	0.0385654	70.6134
MOGAT2	1	0.0385654	0.0385654	70.6522
MOP-1	1	0.0385654	0.0385654	70.691
MPHOSPH9	1	0.0385654	0.0385654	70.7298
MPP7	1	0.0385654	0.0385654	70.7686
MR1	1	0.0385654	0.0385654	70.8075
MRPL3	1	0.0385654	0.0385654	70.8463
MRPL33	1	0.0385654	0.0385654	70.8851
MRPL36	1	0.0385654	0.0385654	70.9239
MRPL37	1	0.0385654	0.0385654	70.9627
MRPS35	1	0.0385654	0.0385654	71.0016
MS4A6A	1	0.0385654	0.0385654	71.0404
MSH6	1	0.0385654	0.0385654	71.0792
MSLN	1	0.0385654	0.0385654	71.118
MSN	1	0.0385654	0.0385654	71.1568
MST1	1	0.0385654	0.0385654	71.1957
MT-CYB	1	0.0385654	0.0385654	71.2345
MT1HL1	1	0.0385654	0.0385654	71.2733
MT1JP	1	0.0385654	0.0385654	71.3121
MT3	1	0.0385654	0.0385654	71.3509
MT4	1	0.0385654	0.0385654	71.3898
MTFR1	1	0.0385654	0.0385654	71.4286
MTHFD2L	1	0.0385654	0.0385654	71.4674
MTX1	1	0.0385654	0.0385654	71.5062
MUC2	1	0.0385654	0.0385654	71.545
MUC5B	1	0.0385654	0.0385654	71.5839
MYBPH	1	0.0385654	0.0385654	71.6227
MYCN	1	0.0385654	0.0385654	71.6615
MYEF2	1	0.0385654	0.0385654	71.7003
MYO1E	1	0.0385654	0.0385654	71.7391
NAA20	1	0.0385654	0.0385654	71.778
NAAA	1	0.0385654	0.0385654	71.8168
NAMPT	1	0.0385654	0.0385654	71.8556
NAT8	1	0.0385654	0.0385654	71.8944
NAV1	1	0.0385654	0.0385654	71.9332
NBL1	1	0.0385654	0.0385654	71.972
NCAM1	1	0.0385654	0.0385654	72.0109
NCAPD2	1	0.0385654	0.0385654	72.0497
NCAPG	1	0.0385654	0.0385654	72.0885
NCOA4	1	0.0385654	0.0385654	72.1273
NDRG1	1	0.0385654	0.0385654	72.1661
NDRG2	1	0.0385654	0.0385654	72.205
NDUFB9	1	0.0385654	0.0385654	72.2438
NEBL	1	0.0385654	0.0385654	72.2826
NEDD4L	1	0.0385654	0.0385654	72.3214
NEFH	1	0.0385654	0.0385654	72.3602
NEK2	1	0.0385654	0.0385654	72.3991
NEK4	1	0.0385654	0.0385654	72.4379
NELFE	1	0.0385654	0.0385654	72.4767
NFKBIB	1	0.0385654	0.0385654	72.5155
NGRN	1	0.0385654	0.0385654	72.5543
NHEJ1	1	0.0385654	0.0385654	72.5932
NHP2	1	0.0385654	0.0385654	72.632
NKAPL	1	0.0385654	0.0385654	72.6708
NLRC4	1	0.0385654	0.0385654	72.7096
NLRP3	1	0.0385654	0.0385654	72.7484
NME1	1	0.0385654	0.0385654	72.7873
NME1-NME2	1	0.0385654	0.0385654	72.8261
NMNAT2	1	0.0385654	0.0385654	72.8649
NMRAL1	1	0.0385654	0.0385654	72.9037
NMT2	1	0.0385654	0.0385654	72.9425
NNAT	1	0.0385654	0.0385654	72.9814
NOC2L	1	0.0385654	0.0385654	73.0202
NOG	1	0.0385654	0.0385654	73.059
NOP56	1	0.0385654	0.0385654	73.0978
NOS1	1	0.0385654	0.0385654	73.1366
NPC1	1	0.0385654	0.0385654	73.1755
NPM1	1	0.0385654	0.0385654	73.2143
NPTN	1	0.0385654	0.0385654	73.2531
NPTX2	1	0.0385654	0.0385654	73.2919
NPY1R	1	0.0385654	0.0385654	73.3307
NQO2	1	0.0385654	0.0385654	73.3696
NR1D2	1	0.0385654	0.0385654	73.4084
NR1H4	1	0.0385654	0.0385654	73.4472
NR5A2	1	0.0385654	0.0385654	73.486
NRAS	1	0.0385654	0.0385654	73.5248
NRBF2	1	0.0385654	0.0385654	73.5637
NRCAM	1	0.0385654	0.0385654	73.6025
NRXN3	1	0.0385654	0.0385654	73.6413
NSD1	1	0.0385654	0.0385654	73.6801
NT5C	1	0.0385654	0.0385654	73.7189
NT5DC2	1	0.0385654	0.0385654	73.7578
NUCKS1	1	0.0385654	0.0385654	73.7966
NUDT5	1	0.0385654	0.0385654	73.8354
NUDT9	1	0.0385654	0.0385654	73.8742
NUF2	1	0.0385654	0.0385654	73.913
NUP107	1	0.0385654	0.0385654	73.9519
NUP133	1	0.0385654	0.0385654	73.9907
NVL	1	0.0385654	0.0385654	74.0295
OAS1	1	0.0385654	0.0385654	74.0683
OAS2	1	0.0385654	0.0385654	74.1071
OAZ2	1	0.0385654	0.0385654	74.146
OBSCN	1	0.0385654	0.0385654	74.1848
OCIAD2	1	0.0385654	0.0385654	74.2236
OIT3	1	0.0385654	0.0385654	74.2624
OMD	1	0.0385654	0.0385654	74.3012
ORM2	1	0.0385654	0.0385654	74.3401
OXT	1	0.0385654	0.0385654	74.3789
P2RY13	1	0.0385654	0.0385654	74.4177
PABPC1	1	0.0385654	0.0385654	74.4565
PACS2	1	0.0385654	0.0385654	74.4953
PAG1	1	0.0385654	0.0385654	74.5342
PAGE1	1	0.0385654	0.0385654	74.573
PAH	1	0.0385654	0.0385654	74.6118
PAK1	1	0.0385654	0.0385654	74.6506
PAK4	1	0.0385654	0.0385654	74.6894
PAK7	1	0.0385654	0.0385654	74.7283
PARD3	1	0.0385654	0.0385654	74.7671
PARP2	1	0.0385654	0.0385654	74.8059
PASD1	1	0.0385654	0.0385654	74.8447
PAX5	1	0.0385654	0.0385654	74.8835
PBK	1	0.0385654	0.0385654	74.9224
PBXIP1	1	0.0385654	0.0385654	74.9612
PCDH17	1	0.0385654	0.0385654	75
PCDHA9	1	0.0385654	0.0385654	75.0388
PCNXL2	1	0.0385654	0.0385654	75.0776
PCSK6	1	0.0385654	0.0385654	75.1165
PDCD5	1	0.0385654	0.0385654	75.1553
PDCD6IP	1	0.0385654	0.0385654	75.1941
PDE1A	1	0.0385654	0.0385654	75.2329
PDE2A	1	0.0385654	0.0385654	75.2717
PDIA6	1	0.0385654	0.0385654	75.3106
PDK2	1	0.0385654	0.0385654	75.3494
PDP1	1	0.0385654	0.0385654	75.3882
PDZK1IP1	1	0.0385654	0.0385654	75.427
PENK	1	0.0385654	0.0385654	75.4658
PEX12	1	0.0385654	0.0385654	75.5047
PEX2	1	0.0385654	0.0385654	75.5435
PFDN4	1	0.0385654	0.0385654	75.5823
PFDN6	1	0.0385654	0.0385654	75.6211
PFKFB2	1	0.0385654	0.0385654	75.6599
PFKL	1	0.0385654	0.0385654	75.6988
PFKM	1	0.0385654	0.0385654	75.7376
PFKP	1	0.0385654	0.0385654	75.7764
PGAM1	1	0.0385654	0.0385654	75.8152
PGAM2	1	0.0385654	0.0385654	75.854
PGBD5	1	0.0385654	0.0385654	75.8929
PGGT1B	1	0.0385654	0.0385654	75.9317
PGK1	1	0.0385654	0.0385654	75.9705
PGK2	1	0.0385654	0.0385654	76.0093
PHF10	1	0.0385654	0.0385654	76.0481
PHF11	1	0.0385654	0.0385654	76.087
PHF20	1	0.0385654	0.0385654	76.1258
PHIP	1	0.0385654	0.0385654	76.1646
PHKA2	1	0.0385654	0.0385654	76.2034
PHLDA3	1	0.0385654	0.0385654	76.2422
PHLDB3	1	0.0385654	0.0385654	76.2811
PIAS1	1	0.0385654	0.0385654	76.3199
PIGB	1	0.0385654	0.0385654	76.3587
PIGC	1	0.0385654	0.0385654	76.3975
PIGQ	1	0.0385654	0.0385654	76.4363
PIGS	1	0.0385654	0.0385654	76.4752
PIK3C2B	1	0.0385654	0.0385654	76.514
PIK3CB	1	0.0385654	0.0385654	76.5528
PIK3R1	1	0.0385654	0.0385654	76.5916
PIM2	1	0.0385654	0.0385654	76.6304
PIR	1	0.0385654	0.0385654	76.6693
PKIB	1	0.0385654	0.0385654	76.7081
PKP1	1	0.0385654	0.0385654	76.7469
PLA2G10	1	0.0385654	0.0385654	76.7857
PLA2G12B	1	0.0385654	0.0385654	76.8245
PLAC8	1	0.0385654	0.0385654	76.8634
PLBD1	1	0.0385654	0.0385654	76.9022
PLCB1	1	0.0385654	0.0385654	76.941
PLEKHA6	1	0.0385654	0.0385654	76.9798
PLG	1	0.0385654	0.0385654	77.0186
PLK1	1	0.0385654	0.0385654	77.0575
PLK3	1	0.0385654	0.0385654	77.0963
PLK4	1	0.0385654	0.0385654	77.1351
PLOD1	1	0.0385654	0.0385654	77.1739
PLP2	1	0.0385654	0.0385654	77.2127
PLRG1	1	0.0385654	0.0385654	77.2516
PLXNA2	1	0.0385654	0.0385654	77.2904
PLXNC1	1	0.0385654	0.0385654	77.3292
PMF1	1	0.0385654	0.0385654	77.368
PMS1	1	0.0385654	0.0385654	77.4068
PODXL	1	0.0385654	0.0385654	77.4457
POLH	1	0.0385654	0.0385654	77.4845
POLR2B	1	0.0385654	0.0385654	77.5233
POLR2E	1	0.0385654	0.0385654	77.5621
POLR2F	1	0.0385654	0.0385654	77.6009
POLR2H	1	0.0385654	0.0385654	77.6398
POLR2K	1	0.0385654	0.0385654	77.6786
PON3	1	0.0385654	0.0385654	77.7174
POR	1	0.0385654	0.0385654	77.7562
PPA2	1	0.0385654	0.0385654	77.795
PPARA	1	0.0385654	0.0385654	77.8339
PPARG	1	0.0385654	0.0385654	77.8727
PPFIA4	1	0.0385654	0.0385654	77.9115
PPIC	1	0.0385654	0.0385654	77.9503
PPM1A	1	0.0385654	0.0385654	77.9891
PPM1G	1	0.0385654	0.0385654	78.028
PPP1R11	1	0.0385654	0.0385654	78.0668
PPP1R12B	1	0.0385654	0.0385654	78.1056
PPP1R15B	1	0.0385654	0.0385654	78.1444
PPP1R9A	1	0.0385654	0.0385654	78.1832
PPP2CA	1	0.0385654	0.0385654	78.222
PPP2R2A	1	0.0385654	0.0385654	78.2609
PPP2R2C	1	0.0385654	0.0385654	78.2997
PPP2R5E	1	0.0385654	0.0385654	78.3385
PPP3CA	1	0.0385654	0.0385654	78.3773
PPP3R1	1	0.0385654	0.0385654	78.4161
PPP4R3B	1	0.0385654	0.0385654	78.455
PPP6C	1	0.0385654	0.0385654	78.4938
PPT1	1	0.0385654	0.0385654	78.5326
PRAME	1	0.0385654	0.0385654	78.5714
PRCC	1	0.0385654	0.0385654	78.6102
PRCP	1	0.0385654	0.0385654	78.6491
PRDM14	1	0.0385654	0.0385654	78.6879
PRDX1	1	0.0385654	0.0385654	78.7267
PRDX2	1	0.0385654	0.0385654	78.7655
PRDX3	1	0.0385654	0.0385654	78.8043
PRELID1	1	0.0385654	0.0385654	78.8432
PRELP	1	0.0385654	0.0385654	78.882
PRG1	1	0.0385654	0.0385654	78.9208
PRG2	1	0.0385654	0.0385654	78.9596
PRKAA2	1	0.0385654	0.0385654	78.9984
PRKAR1A	1	0.0385654	0.0385654	79.0373
PRKRIP1	1	0.0385654	0.0385654	79.0761
PRM2	1	0.0385654	0.0385654	79.1149
PRMT5	1	0.0385654	0.0385654	79.1537
PROC	1	0.0385654	0.0385654	79.1925
PROS1	1	0.0385654	0.0385654	79.2314
PROSC	1	0.0385654	0.0385654	79.2702
PROX1	1	0.0385654	0.0385654	79.309
PROZ	1	0.0385654	0.0385654	79.3478
PRPF40A	1	0.0385654	0.0385654	79.3866
PRPF4B	1	0.0385654	0.0385654	79.4255
PRRX1	1	0.0385654	0.0385654	79.4643
PRSS22	1	0.0385654	0.0385654	79.5031
PSEN1	1	0.0385654	0.0385654	79.5419
PSEN2	1	0.0385654	0.0385654	79.5807
PSENEN	1	0.0385654	0.0385654	79.6196
PSG1	1	0.0385654	0.0385654	79.6584
PSIP1	1	0.0385654	0.0385654	79.6972
PSMA4	1	0.0385654	0.0385654	79.736
PSMA5	1	0.0385654	0.0385654	79.7748
PSMA7	1	0.0385654	0.0385654	79.8137
PSMB4	1	0.0385654	0.0385654	79.8525
PSMB5	1	0.0385654	0.0385654	79.8913
PSMB9	1	0.0385654	0.0385654	79.9301
PSMD8	1	0.0385654	0.0385654	79.9689
PSME4	1	0.0385654	0.0385654	80.0078
PTEN	1	0.0385654	0.0385654	80.0466
PTGES3	1	0.0385654	0.0385654	80.0854
PTGR1	1	0.0385654	0.0385654	80.1242
PTH2R	1	0.0385654	0.0385654	80.163
PTHLH	1	0.0385654	0.0385654	80.2019
PTK2	1	0.0385654	0.0385654	80.2407
PTMA	1	0.0385654	0.0385654	80.2795
PTP4A1	1	0.0385654	0.0385654	80.3183
PTP4A3	1	0.0385654	0.0385654	80.3571
PTPN11	1	0.0385654	0.0385654	80.396
PTPN12	1	0.0385654	0.0385654	80.4348
PTPN14	1	0.0385654	0.0385654	80.4736
PTPN3	1	0.0385654	0.0385654	80.5124
PTPN7	1	0.0385654	0.0385654	80.5512
PTPRA	1	0.0385654	0.0385654	80.5901
PTPRC	1	0.0385654	0.0385654	80.6289
PTPRD	1	0.0385654	0.0385654	80.6677
PTPRT	1	0.0385654	0.0385654	80.7065
PTRH2	1	0.0385654	0.0385654	80.7453
PTTG2	1	0.0385654	0.0385654	80.7842
PVRL2	1	0.0385654	0.0385654	80.823
PWP1	1	0.0385654	0.0385654	80.8618
PXMP4	1	0.0385654	0.0385654	80.9006
PYCARD	1	0.0385654	0.0385654	80.9394
PYCR1	1	0.0385654	0.0385654	80.9783
PYGO2	1	0.0385654	0.0385654	81.0171
QRICH1	1	0.0385654	0.0385654	81.0559
R3HDM1	1	0.0385654	0.0385654	81.0947
RAB14	1	0.0385654	0.0385654	81.1335
RAB18	1	0.0385654	0.0385654	81.1724
RAB24	1	0.0385654	0.0385654	81.2112
RAB29	1	0.0385654	0.0385654	81.25
RAB34	1	0.0385654	0.0385654	81.2888
RAB3A	1	0.0385654	0.0385654	81.3276
RAB6A	1	0.0385654	0.0385654	81.3665
RAB9A	1	0.0385654	0.0385654	81.4053
RABIF	1	0.0385654	0.0385654	81.4441
RAD51AP1	1	0.0385654	0.0385654	81.4829
RAD51C	1	0.0385654	0.0385654	81.5217
RALGPS2	1	0.0385654	0.0385654	81.5606
RAMP1	1	0.0385654	0.0385654	81.5994
RAP1GAP	1	0.0385654	0.0385654	81.6382
RAPGEF2	1	0.0385654	0.0385654	81.677
RARG	1	0.0385654	0.0385654	81.7158
RARRES2	1	0.0385654	0.0385654	81.7547
RASA3	1	0.0385654	0.0385654	81.7935
RASEF	1	0.0385654	0.0385654	81.8323
RASGEF1A	1	0.0385654	0.0385654	81.8711
RASGEF1B	1	0.0385654	0.0385654	81.9099
RASSF1	1	0.0385654	0.0385654	81.9488
RASSF5	1	0.0385654	0.0385654	81.9876
RBBP5	1	0.0385654	0.0385654	82.0264
RBL2	1	0.0385654	0.0385654	82.0652
RBM3	1	0.0385654	0.0385654	82.104
RBM41	1	0.0385654	0.0385654	82.1429
RBM8A	1	0.0385654	0.0385654	82.1817
RBMS1	1	0.0385654	0.0385654	82.2205
RBPMS	1	0.0385654	0.0385654	82.2593
RCN3	1	0.0385654	0.0385654	82.2981
RCOR3	1	0.0385654	0.0385654	82.337
RCVRN	1	0.0385654	0.0385654	82.3758
REL	1	0.0385654	0.0385654	82.4146
RELA	1	0.0385654	0.0385654	82.4534
RELN	1	0.0385654	0.0385654	82.4922
REN	1	0.0385654	0.0385654	82.5311
RENBP	1	0.0385654	0.0385654	82.5699
RER1	1	0.0385654	0.0385654	82.6087
REV3L	1	0.0385654	0.0385654	82.6475
RFC4	1	0.0385654	0.0385654	82.6863
RHBDF2	1	0.0385654	0.0385654	82.7252
RHBG	1	0.0385654	0.0385654	82.764
RHEB	1	0.0385654	0.0385654	82.8028
RHOB	1	0.0385654	0.0385654	82.8416
RHOBTB3	1	0.0385654	0.0385654	82.8804
RHOD	1	0.0385654	0.0385654	82.9193
RHOG	1	0.0385654	0.0385654	82.9581
RIPK1	1	0.0385654	0.0385654	82.9969
RIT1	1	0.0385654	0.0385654	83.0357
RMDN2	1	0.0385654	0.0385654	83.0745
RND1	1	0.0385654	0.0385654	83.1134
RND3	1	0.0385654	0.0385654	83.1522
RNF103	1	0.0385654	0.0385654	83.191
RNF130	1	0.0385654	0.0385654	83.2298
RNF19A	1	0.0385654	0.0385654	83.2686
RNF38	1	0.0385654	0.0385654	83.3075
RNF43	1	0.0385654	0.0385654	83.3463
RNF5	1	0.0385654	0.0385654	83.3851
RNPEP	1	0.0385654	0.0385654	83.4239
ROBO1	1	0.0385654	0.0385654	83.4627
ROCK2	1	0.0385654	0.0385654	83.5016
RPIA	1	0.0385654	0.0385654	83.5404
RPL10	1	0.0385654	0.0385654	83.5792
RPL13A	1	0.0385654	0.0385654	83.618
RPL14	1	0.0385654	0.0385654	83.6568
RPL17	1	0.0385654	0.0385654	83.6957
RPL23	1	0.0385654	0.0385654	83.7345
RPL23A	1	0.0385654	0.0385654	83.7733
RPL28	1	0.0385654	0.0385654	83.8121
RPL29	1	0.0385654	0.0385654	83.8509
RPL3	1	0.0385654	0.0385654	83.8898
RPL30	1	0.0385654	0.0385654	83.9286
RPL31	1	0.0385654	0.0385654	83.9674
RPL35A	1	0.0385654	0.0385654	84.0062
RPL36	1	0.0385654	0.0385654	84.045
RPL39L	1	0.0385654	0.0385654	84.0839
RPL41	1	0.0385654	0.0385654	84.1227
RPL7	1	0.0385654	0.0385654	84.1615
RPL7A	1	0.0385654	0.0385654	84.2003
RPL8	1	0.0385654	0.0385654	84.2391
RPL9	1	0.0385654	0.0385654	84.278
RPLP1	1	0.0385654	0.0385654	84.3168
RPN1	1	0.0385654	0.0385654	84.3556
RPN2	1	0.0385654	0.0385654	84.3944
RPS12	1	0.0385654	0.0385654	84.4332
RPS15A	1	0.0385654	0.0385654	84.472
RPS18	1	0.0385654	0.0385654	84.5109
RPS2	1	0.0385654	0.0385654	84.5497
RPS21	1	0.0385654	0.0385654	84.5885
RPS27A	1	0.0385654	0.0385654	84.6273
RPS3	1	0.0385654	0.0385654	84.6661
RPS3A	1	0.0385654	0.0385654	84.705
RPS4X	1	0.0385654	0.0385654	84.7438
RPS4Y1	1	0.0385654	0.0385654	84.7826
RPS5	1	0.0385654	0.0385654	84.8214
RPS6	1	0.0385654	0.0385654	84.8602
RPS6KB1	1	0.0385654	0.0385654	84.8991
RPS6KB2	1	0.0385654	0.0385654	84.9379
RPS6KC1	1	0.0385654	0.0385654	84.9767
RRAD	1	0.0385654	0.0385654	85.0155
RRAGA	1	0.0385654	0.0385654	85.0543
RRAGD	1	0.0385654	0.0385654	85.0932
RRAS	1	0.0385654	0.0385654	85.132
RRAS2	1	0.0385654	0.0385654	85.1708
RTN3	1	0.0385654	0.0385654	85.2096
RUFY1	1	0.0385654	0.0385654	85.2484
RUFY3	1	0.0385654	0.0385654	85.2873
RUNDC3B	1	0.0385654	0.0385654	85.3261
RUNX1T1	1	0.0385654	0.0385654	85.3649
RUSC1	1	0.0385654	0.0385654	85.4037
RXRA	1	0.0385654	0.0385654	85.4425
S100A13	1	0.0385654	0.0385654	85.4814
S100A4	1	0.0385654	0.0385654	85.5202
S100P	1	0.0385654	0.0385654	85.559
S1PR1	1	0.0385654	0.0385654	85.5978
SAR1B	1	0.0385654	0.0385654	85.6366
SAT1	1	0.0385654	0.0385654	85.6755
SBF1	1	0.0385654	0.0385654	85.7143
SCAMP2	1	0.0385654	0.0385654	85.7531
SCAMP3	1	0.0385654	0.0385654	85.7919
SCAND1	1	0.0385654	0.0385654	85.8307
SCIMP	1	0.0385654	0.0385654	85.8696
SCLY	1	0.0385654	0.0385654	85.9084
SCMH1	1	0.0385654	0.0385654	85.9472
SCML2	1	0.0385654	0.0385654	85.986
SCN2A	1	0.0385654	0.0385654	86.0248
SCNM1	1	0.0385654	0.0385654	86.0637
SDC1	1	0.0385654	0.0385654	86.1025
SDCBP2	1	0.0385654	0.0385654	86.1413
SDHC	1	0.0385654	0.0385654	86.1801
SDHD	1	0.0385654	0.0385654	86.2189
SEC14L2	1	0.0385654	0.0385654	86.2578
SEC61B	1	0.0385654	0.0385654	86.2966
SEC63	1	0.0385654	0.0385654	86.3354
SELM	1	0.0385654	0.0385654	86.3742
SEMA3C	1	0.0385654	0.0385654	86.413
SEMA4A	1	0.0385654	0.0385654	86.4519
SEMA4F	1	0.0385654	0.0385654	86.4907
SEMA5A	1	0.0385654	0.0385654	86.5295
SEMA7A	1	0.0385654	0.0385654	86.5683
SEPP1	1	0.0385654	0.0385654	86.6071
SERF2	1	0.0385654	0.0385654	86.646
SERPINB1	1	0.0385654	0.0385654	86.6848
SERPINB6	1	0.0385654	0.0385654	86.7236
SERPINB9	1	0.0385654	0.0385654	86.7624
SERTAD4	1	0.0385654	0.0385654	86.8012
SET	1	0.0385654	0.0385654	86.8401
SETD8	1	0.0385654	0.0385654	86.8789
SF1	1	0.0385654	0.0385654	86.9177
SF3A1	1	0.0385654	0.0385654	86.9565
SFN	1	0.0385654	0.0385654	86.9953
SFPQ	1	0.0385654	0.0385654	87.0342
SFRP1	1	0.0385654	0.0385654	87.073
SFRP5	1	0.0385654	0.0385654	87.1118
SGCE	1	0.0385654	0.0385654	87.1506
SGK2	1	0.0385654	0.0385654	87.1894
SGK3	1	0.0385654	0.0385654	87.2283
SH2D1A	1	0.0385654	0.0385654	87.2671
SH2D4A	1	0.0385654	0.0385654	87.3059
SH3GLB2	1	0.0385654	0.0385654	87.3447
SHC1	1	0.0385654	0.0385654	87.3835
SHCBP1L	1	0.0385654	0.0385654	87.4224
SIAH1	1	0.0385654	0.0385654	87.4612
SIAH2	1	0.0385654	0.0385654	87.5
SIX1	1	0.0385654	0.0385654	87.5388
SKA2	1	0.0385654	0.0385654	87.5776
SKP2	1	0.0385654	0.0385654	87.6165
SLC11A1	1	0.0385654	0.0385654	87.6553
SLC13A1	1	0.0385654	0.0385654	87.6941
SLC1A1	1	0.0385654	0.0385654	87.7329
SLC1A2	1	0.0385654	0.0385654	87.7717
SLC22A10	1	0.0385654	0.0385654	87.8106
SLC23A1	1	0.0385654	0.0385654	87.8494
SLC25A28	1	0.0385654	0.0385654	87.8882
SLC27A5	1	0.0385654	0.0385654	87.927
SLC28A1	1	0.0385654	0.0385654	87.9658
SLC31A1	1	0.0385654	0.0385654	88.0047
SLC35F3	1	0.0385654	0.0385654	88.0435
SLC36A4	1	0.0385654	0.0385654	88.0823
SLC39A14	1	0.0385654	0.0385654	88.1211
SLC41A1	1	0.0385654	0.0385654	88.1599
SLC45A3	1	0.0385654	0.0385654	88.1988
SLC46A3	1	0.0385654	0.0385654	88.2376
SLC51B	1	0.0385654	0.0385654	88.2764
SLC5A2	1	0.0385654	0.0385654	88.3152
SLC6A14	1	0.0385654	0.0385654	88.354
SLC6A16	1	0.0385654	0.0385654	88.3929
SLC7A2	1	0.0385654	0.0385654	88.4317
SLC9A3R2	1	0.0385654	0.0385654	88.4705
SLCO1B1	1	0.0385654	0.0385654	88.5093
SLCO1B3	1	0.0385654	0.0385654	88.5481
SLCO2A1	1	0.0385654	0.0385654	88.587
SLCO2B1	1	0.0385654	0.0385654	88.6258
SLCO4C1	1	0.0385654	0.0385654	88.6646
SLFN5	1	0.0385654	0.0385654	88.7034
SMAD2	1	0.0385654	0.0385654	88.7422
SMAGP	1	0.0385654	0.0385654	88.7811
SMAP1	1	0.0385654	0.0385654	88.8199
SMARCA2	1	0.0385654	0.0385654	88.8587
SMARCA5	1	0.0385654	0.0385654	88.8975
SMARCB1	1	0.0385654	0.0385654	88.9363
SMC4	1	0.0385654	0.0385654	88.9752
SMNDC1	1	0.0385654	0.0385654	89.014
SMPD1	1	0.0385654	0.0385654	89.0528
SMURF2	1	0.0385654	0.0385654	89.0916
SMYD2	1	0.0385654	0.0385654	89.1304
SND1	1	0.0385654	0.0385654	89.1693
SNRPA	1	0.0385654	0.0385654	89.2081
SNRPB2	1	0.0385654	0.0385654	89.2469
SNRPF	1	0.0385654	0.0385654	89.2857
SNX1	1	0.0385654	0.0385654	89.3245
SNX20	1	0.0385654	0.0385654	89.3634
SOAT2	1	0.0385654	0.0385654	89.4022
SOCS1	1	0.0385654	0.0385654	89.441
SOCS3	1	0.0385654	0.0385654	89.4798
SOD1	1	0.0385654	0.0385654	89.5186
SOD2	1	0.0385654	0.0385654	89.5575
SORBS2	1	0.0385654	0.0385654	89.5963
SORL1	1	0.0385654	0.0385654	89.6351
SORT1	1	0.0385654	0.0385654	89.6739
SOS1	1	0.0385654	0.0385654	89.7127
SOX13	1	0.0385654	0.0385654	89.7516
SP100	1	0.0385654	0.0385654	89.7904
SP3	1	0.0385654	0.0385654	89.8292
SPACA3	1	0.0385654	0.0385654	89.868
SPARC	1	0.0385654	0.0385654	89.9068
SPIC	1	0.0385654	0.0385654	89.9457
SPINK1	1	0.0385654	0.0385654	89.9845
SPINT1	1	0.0385654	0.0385654	90.0233
SPINT2	1	0.0771307	0.0771307	90.0621
SPN	1	0.0385654	0.0385654	90.1009
SPRY2	1	0.0385654	0.0385654	90.1398
SPSB1	1	0.0385654	0.0385654	90.1786
SPSB3	1	0.0385654	0.0385654	90.2174
SPTAN1	1	0.0385654	0.0385654	90.2562
SRC	1	0.0385654	0.0385654	90.295
SRGAP2	1	0.0385654	0.0385654	90.3339
SRI	1	0.0385654	0.0385654	90.3727
SRP14	1	0.0385654	0.0385654	90.4115
SRP9	1	0.0385654	0.0385654	90.4503
SRSF12	1	0.0385654	0.0385654	90.4891
SSR2	1	0.0385654	0.0385654	90.528
SSRP1	1	0.0385654	0.0385654	90.5668
SSX1	1	0.0385654	0.0385654	90.6056
SSX4	1	0.0385654	0.0385654	90.6444
ST3GAL2	1	0.0385654	0.0385654	90.6832
ST3GAL4	1	0.0385654	0.0385654	90.722
STAB2	1	0.0385654	0.0385654	90.7609
STAT1	1	0.0385654	0.0385654	90.7997
STAT4	1	0.0385654	0.0385654	90.8385
STAT5B	1	0.0385654	0.0385654	90.8773
STC1	1	0.0385654	0.0385654	90.9161
STEAP1	1	0.0385654	0.0385654	90.955
STEAP4	1	0.0385654	0.0385654	90.9938
STIL	1	0.0385654	0.0385654	91.0326
STIM1	1	0.0385654	0.0385654	91.0714
STK17A	1	0.0385654	0.0385654	91.1102
STK17B	1	0.0385654	0.0385654	91.1491
STK25	1	0.0385654	0.0385654	91.1879
STMN2	1	0.0385654	0.0385654	91.2267
STRA13	1	0.0385654	0.0385654	91.2655
STX5	1	0.0385654	0.0385654	91.3043
STXBP1	1	0.0385654	0.0385654	91.3432
SUB1	1	0.0385654	0.0385654	91.382
SUFU	1	0.0385654	0.0385654	91.4208
SUMO2	1	0.0385654	0.0385654	91.4596
SUZ12	1	0.0385654	0.0385654	91.4984
SYCP2	1	0.0385654	0.0385654	91.5373
SYCP3	1	0.0385654	0.0385654	91.5761
SYNCRIP	1	0.0385654	0.0385654	91.6149
SYNGR2	1	0.0385654	0.0385654	91.6537
SYT14	1	0.0385654	0.0385654	91.6925
SYTL4	1	0.0385654	0.0385654	91.7314
TACC1	1	0.0385654	0.0385654	91.7702
TAF10	1	0.0385654	0.0385654	91.809
TAF1A	1	0.0385654	0.0385654	91.8478
TAF1C	1	0.0385654	0.0385654	91.8866
TAF1D	1	0.0385654	0.0385654	91.9255
TAF5L	1	0.0385654	0.0385654	91.9643
TAF6L	1	0.0385654	0.0385654	92.0031
TAGLN2	1	0.0385654	0.0385654	92.0419
TARBP1	1	0.0385654	0.0385654	92.0807
TBC1D9B	1	0.0385654	0.0385654	92.1196
TBCB	1	0.0385654	0.0385654	92.1584
TBP	1	0.0385654	0.0385654	92.1972
TBPL1	1	0.0385654	0.0385654	92.236
TBX3	1	0.0385654	0.0385654	92.2748
TBX4	1	0.0385654	0.0385654	92.3137
TCEA1	1	0.0385654	0.0385654	92.3525
TCEAL3	1	0.0385654	0.0385654	92.3913
TDO2	1	0.0385654	0.0385654	92.4301
TDRP	1	0.0385654	0.0385654	92.4689
TEAD2	1	0.0385654	0.0385654	92.5078
TENM1	1	0.0385654	0.0385654	92.5466
TESC	1	0.0385654	0.0385654	92.5854
TFG	1	0.0385654	0.0385654	92.6242
TFPI	1	0.0385654	0.0385654	92.663
TFPI2	1	0.0385654	0.0385654	92.7019
TGFA	1	0.0385654	0.0385654	92.7407
TGFB1	1	0.0385654	0.0385654	92.7795
TGFB1I1	1	0.0385654	0.0385654	92.8183
TGM1	1	0.0385654	0.0385654	92.8571
THBS1	1	0.0385654	0.0385654	92.896
THBS3	1	0.0385654	0.0385654	92.9348
THEM4	1	0.0385654	0.0385654	92.9736
THOP1	1	0.0385654	0.0385654	93.0124
THY1	1	0.0385654	0.0385654	93.0512
TIAF1	1	0.0385654	0.0385654	93.0901
TIGD2	1	0.0385654	0.0385654	93.1289
TIGD5	1	0.0385654	0.0385654	93.1677
TIGD7	1	0.0385654	0.0385654	93.2065
TIMD4	1	0.0385654	0.0385654	93.2453
TIMM17A	1	0.0385654	0.0385654	93.2842
TK1	1	0.0385654	0.0385654	93.323
TLL1	1	0.0385654	0.0385654	93.3618
TMC4	1	0.0385654	0.0385654	93.4006
TMC5	1	0.0771307	0.0771307	93.4394
TMC7	1	0.0385654	0.0385654	93.4783
TMCO6	1	0.0385654	0.0385654	93.5171
TMED1	1	0.0385654	0.0385654	93.5559
TMED2	1	0.0385654	0.0385654	93.5947
TMED3	1	0.0385654	0.0385654	93.6335
TMEM106C	1	0.0385654	0.0385654	93.6724
TMEM120A	1	0.0385654	0.0385654	93.7112
TMEM125	1	0.0385654	0.0385654	93.75
TMEM200A	1	0.0385654	0.0385654	93.7888
TMEM47	1	0.0385654	0.0385654	93.8276
TMEM9	1	0.0385654	0.0385654	93.8665
TMOD1	1	0.0385654	0.0385654	93.9053
TMPRSS3	1	0.0385654	0.0385654	93.9441
TMSB4X	1	0.0385654	0.0385654	93.9829
TNFAIP6	1	0.0385654	0.0385654	94.0217
TNFRSF10B	1	0.0385654	0.0385654	94.0606
TNFRSF10C	1	0.0385654	0.0385654	94.0994
TNFSF10	1	0.0385654	0.0385654	94.1382
TNFSF14	1	0.0385654	0.0385654	94.177
TNFSF8	1	0.0385654	0.0385654	94.2158
TNFSF9	1	0.0385654	0.0385654	94.2547
TNK2	1	0.0385654	0.0385654	94.2935
TNNI1	1	0.0385654	0.0385654	94.3323
TNNT2	1	0.0385654	0.0385654	94.3711
TNR	1	0.0385654	0.0385654	94.4099
TNS1	1	0.0385654	0.0385654	94.4488
TOB1	1	0.0385654	0.0385654	94.4876
TOX2	1	0.0385654	0.0385654	94.5264
TP53	1	0.0385654	0.0385654	94.5652
TP53BP1	1	0.0385654	0.0385654	94.604
TP53I11	1	0.0385654	0.0385654	94.6429
TPCN2	1	0.0385654	0.0385654	94.6817
TPD52L2	1	0.0385654	0.0385654	94.7205
TPI1	1	0.0385654	0.0385654	94.7593
TPM2	1	0.0385654	0.0385654	94.7981
TRAF3	1	0.0385654	0.0385654	94.837
TRAF4	1	0.0385654	0.0385654	94.8758
TRAF5	1	0.0385654	0.0385654	94.9146
TRAFD1	1	0.0385654	0.0385654	94.9534
TRAP1	1	0.0385654	0.0385654	94.9922
TRIB2	1	0.0385654	0.0385654	95.0311
TRIM11	1	0.0385654	0.0385654	95.0699
TRIM22	1	0.0385654	0.0385654	95.1087
TRIM23	1	0.0385654	0.0385654	95.1475
TRIM29	1	0.0385654	0.0385654	95.1863
TRIM41	1	0.0385654	0.0385654	95.2252
TRIM43	1	0.0385654	0.0385654	95.264
TRIM48	1	0.0385654	0.0385654	95.3028
TRIM49	1	0.0385654	0.0385654	95.3416
TRIM55	1	0.0385654	0.0385654	95.3804
TRIM59	1	0.0385654	0.0385654	95.4193
TRIP6	1	0.0385654	0.0385654	95.4581
TRNP1	1	0.0385654	0.0385654	95.4969
TROAP	1	0.0385654	0.0385654	95.5357
TSC22D1	1	0.0385654	0.0385654	95.5745
TSC22D2	1	0.0385654	0.0385654	95.6134
TSC22D3	1	0.0385654	0.0385654	95.6522
TSNAX	1	0.0385654	0.0385654	95.691
TSPAN7	1	0.0385654	0.0385654	95.7298
TSPAN8	1	0.0385654	0.0385654	95.7686
TSPY1	1	0.0385654	0.0385654	95.8075
TSPYL5	1	0.0385654	0.0385654	95.8463
TSPYL6	1	0.0385654	0.0385654	95.8851
TTC13	1	0.0385654	0.0385654	95.9239
TTC39A	1	0.0385654	0.0385654	95.9627
TTR	1	0.0385654	0.0385654	96.0016
TTYH3	1	0.0385654	0.0385654	96.0404
TUBA4B	1	0.0385654	0.0385654	96.0792
TUBB4B	1	0.0385654	0.0385654	96.118
TUBG1	1	0.0385654	0.0385654	96.1568
TXK	1	0.0385654	0.0385654	96.1957
TXN	1	0.0385654	0.0385654	96.2345
TXNRD1	1	0.0385654	0.0385654	96.2733
TYMS	1	0.0385654	0.0385654	96.3121
UAP1	1	0.0385654	0.0385654	96.3509
UBA2	1	0.0385654	0.0385654	96.3898
UBE2C	1	0.0385654	0.0385654	96.4286
UBE2E3	1	0.0385654	0.0385654	96.4674
UBE2I	1	0.0385654	0.0385654	96.5062
UBE2M	1	0.0385654	0.0385654	96.545
UBE2QL1	1	0.0385654	0.0385654	96.5839
UBE2R2	1	0.0385654	0.0385654	96.6227
UBE2T	1	0.0385654	0.0385654	96.6615
UBE4B	1	0.0385654	0.0385654	96.7003
UBQLN2	1	0.0385654	0.0385654	96.7391
UCK2	1	0.0385654	0.0385654	96.778
UFD1L	1	0.0385654	0.0385654	96.8168
UGP2	1	0.0385654	0.0385654	96.8556
UGT1A1	1	0.0385654	0.0385654	96.8944
UGT1A3	1	0.0385654	0.0385654	96.9332
UGT1A4	1	0.0385654	0.0385654	96.972
UGT1A6	1	0.0385654	0.0385654	97.0109
UGT1A9	1	0.0385654	0.0385654	97.0497
UGT2B10	1	0.0385654	0.0385654	97.0885
UNC5B	1	0.0385654	0.0385654	97.1273
UQCR11	1	0.0385654	0.0385654	97.1661
UQCRB	1	0.0385654	0.0385654	97.205
URB2	1	0.0385654	0.0385654	97.2438
UROC1	1	0.0385654	0.0385654	97.2826
USE1	1	0.0385654	0.0385654	97.3214
USH1C	1	0.0385654	0.0385654	97.3602
USH2A	1	0.0385654	0.0385654	97.3991
USP10	1	0.0385654	0.0385654	97.4379
VAMP5	1	0.0385654	0.0385654	97.4767
VCAM1	1	0.0385654	0.0385654	97.5155
VCX2	1	0.0385654	0.0385654	97.5543
VEZF1	1	0.0385654	0.0385654	97.5932
VL1	1	0.0385654	0.0385654	97.632
VPS39	1	0.0385654	0.0385654	97.6708
VPS50	1	0.0385654	0.0385654	97.7096
VSIG4	1	0.0385654	0.0385654	97.7484
VTCN1	1	0.0385654	0.0385654	97.7873
WAS	1	0.0385654	0.0385654	97.8261
WASL	1	0.0385654	0.0385654	97.8649
WDFY1	1	0.0385654	0.0385654	97.9037
WDR26	1	0.0385654	0.0385654	97.9425
WFDC2	1	0.0385654	0.0385654	97.9814
WHSC1	1	0.0385654	0.0385654	98.0202
WNT2	1	0.0385654	0.0385654	98.059
WRN	1	0.0385654	0.0385654	98.0978
WWC1	1	0.0385654	0.0385654	98.1366
XAF1	1	0.0385654	0.0385654	98.1755
XK	1	0.0385654	0.0385654	98.2143
XPC	1	0.0385654	0.0385654	98.2531
XPNPEP1	1	0.0385654	0.0385654	98.2919
XPO7	1	0.0385654	0.0385654	98.3307
XPOT	1	0.0385654	0.0385654	98.3696
YBX2	1	0.0385654	0.0385654	98.4084
YBX3	1	0.0385654	0.0385654	98.4472
YWHAH	1	0.0385654	0.0385654	98.486
YWHAZ	1	0.0385654	0.0385654	98.5248
YY1	1	0.0385654	0.0385654	98.5637
ZAK	1	0.0385654	0.0385654	98.6025
ZBTB11	1	0.0385654	0.0385654	98.6413
ZBTB18	1	0.0385654	0.0385654	98.6801
ZBTB38	1	0.0385654	0.0385654	98.7189
ZBTB7B	1	0.0385654	0.0385654	98.7578
ZC3H15	1	0.0385654	0.0385654	98.7966
ZC3HAV1L	1	0.0385654	0.0385654	98.8354
ZDHHC9	1	0.0385654	0.0385654	98.8742
ZEB1	1	0.0385654	0.0385654	98.913
ZFP36	1	0.0385654	0.0385654	98.9519
ZFP41	1	0.0385654	0.0385654	98.9907
ZFYVE1	1	0.0385654	0.0385654	99.0295
ZMAT1	1	0.0385654	0.0385654	99.0683
[truncated: 25 more rows]
