# Supplementary material for: Loss of alanine-glyoxylate and serine-pyruvate aminotransferase expression accelerated the progression of hepatocellular carcinoma and predicted poor prognosis
Source: J Transl Med. 2019 Nov 26;17:390. doi: 10.1186/s12967-019-02138-5 (PMC6880547; doi:10.1186/s12967-019-02138-5)
Supplement: Supplementary file 3 — Additional file 3: Table S3. The publication history and the expression of the 37 high frequency genes in liver cancer and other malignant tumors. [file 12967_2019_2138_MOESM3_ESM.xls]

## Sheet: Sheet1
Table S3 The publication history and the expression of the 37 high frequency genes in liver cancer and other malignant tumors
Symbol	Gene Name	Pubmed (HCC)	Liver Cancer*	Bladder Cancer*	Brain and CNS Cancer*	Breast Cancer*	Cervical Cancer*	Colorectal Cancer*	Esophageal Cancer*	Gastric Cancer*	Head and Neck Cancer*	Kidney Cancer*	Leukemia*	Lung Cancer*	Lymphoma*	Melanoma*	Myeloma*	Ovarian Cancer*	Pancreatic Cancer*	Prostate Cancer*	Sarcoma*	Other Cancer*
AFP	Alpha Fetoprotein	824	H		H	L		H				H/L								H/L
AGXT	Alanine-Glyoxylate Aminotransferase	0	L							L		L		L					L
AKR1B10	Aldo-Keto Reductase Family 1, Member B10	11	H			L	L	L		L	H/L			H					H		L
ALDOB	Aldolase, Fructose-Bisphosphate B	2	L		H/L				H			H/L		H							L
BCL2	B-Cell CLL/Lymphoma 2	32	H	L	L	H/L		L			H/L	H	H/L		H/L		H	L		L	L
C4A	Complement Component 4A	2		L	H	H/L						H/L		L	H				H	H	L	L
C6	Complement Component 6	4	L		L	L		L			L	L	L	L				L	L		L
C8A	Complement Component 8 Alpha Subunit	1	L											L	L
C9	Complement Component 9	1	L									L
CES1	Carboxylesterase 1	1	L	L		L		L	L		L		L	L						L	L	L
CLU	Clusterin	2	L	L	H/L	L	L	H/L	L	L	L	H/L	L	L	H/L	L	L	L	L	L	L	L
CXCL12	C-X-C Motif Chemokine Ligand 12	19	H/L	L	L	H/L	L	L	H	L	L	L	H/L	L	H		L	L	L		H
CYP2C9	Cytochrome P450 Family 2 Subfamily C Member 9	3	L				L	L	H	L	L	H/L			L			H			L
CYP2E1	Cytochrome P450 Family 2 Subfamily E Member 1	41	L	L	L				L	L	L	H/L	L			L	H					L
EPCAM	Epithelial Cell Adhesion Molecule	83	H	H	L	H	H		H	H	H	L	L	H		L		H		H	L	H/L
FCN3	Ficolin 3	0	L		L			H				L		L
FDPS	Farnesyl Diphosphate Synthase	0	H	H			H				H		H		H		H					H
FOS	FBJ Murine Osteosarcoma Viral Oncogene Homolog	39	L	L	H	L	L	H/L	H			L	H/L	L	H/L			L		H	L	H/L
GPC3	Glypican 3	73	H			L					L	L		L		L					L	H/L
HPX	Hemopexin	2	L		H	H																H
IGF2	Insulin Like Growth Factor 2	26	L	H	H	H/L		H	H			L	H/L		H			H			H	H
IGFBP3	Insulin Like Growth Factor Binding Protein 3	5	H/L	H	H	L	H	H/L	H	H	H	H	H	H	H	H			H	L	L	H
MFSD2A	Major Facilitator Superfamily Domain Containing 2A	0	L											L								L
MT1E	Metallothionein 1E	2	L	L	H	L		L		L	H/L	L		L	H				L	L	L	H
MT1F	Metallothionein 1F	2	L	L	H			L	H	L	L	L	H/L	L	H			H	L	L	L	H
MT1H	Metallothionein 1H	3	L	L	H/L	L		L		L		L	H	L	H			H	L	L	L	H
MT2A	Metallothionein 2A	1	L	L	H	L		L		L	H	L	L	L	H			L	L		L	H
NNMT	Nicotinamide N-Methyltransferase	1	L	L	H	H	H	H	H	H	H	H	H/L	L	H			H	H		H/L	H
PDCD4	Programmed Cell Death 4	11			L	L	L	L	L	L	L	H	H/L		L	L		L	L			L
PPIB	Peptidylprolyl Isomerase B	1		H	H				H		H		H		H	H				H	H	H
RAF1	Raf-1 Proto-Oncogene, Serine/Threonine Kinase	6		H	H	L			L	H					L							H
RGS5	Regulator Of G-Protein Signaling 5	0	H	L	H	H/L			H	H		H		L	H			L			H/L	L
SAA1	Serum Amyloid A1	0			H	H/L		H			H	L
SAA4	Serum Amyloid A4, Constitutive	0	L			L		H				L
SULT1E1	Sulfotransferase Family 1E Member 1	1	L				L					L										H
TAT	Tyrosine Aminotransferase	10	L			H/L						L
TOP2A	Topoisomerase (DNA) II Alpha	5	H	H	H	H/L	H	H	H	H	H	H	L	H	H	H		H	H	H	H	H/L
* Gene expression (mRNA) in Cancer vs. Normal tissues by a threshold of 2-fold change, P-value < 1E-4 ; H, increased expression, L, decreased expression, according to Oncomine gene summary (https://www.oncomine.org).
HCC, hepatocellular carcinoma
